# Supplementary material for: Shared Gene Expression Between Multiple Sclerosis and Ischemic Stroke
Source: Front Genet. 2019 Feb 11;9:598. doi: 10.3389/fgene.2018.00598 (PMC6379658; doi:10.3389/fgene.2018.00598)
Supplement: Supplementary file 1 [file Table_1.XLSX]

## Sheet: Sheet1
Supplementary Table 1: The significant gene sets of MS from VEGAS2.
Chr	Gene	nSNPs	nSims	Start	Stop	Test	p-value	Top SNP	Top SNP p-value
10	IL2RA	14	1000000	6052656	6104333	191.39	1e-06	rs3118470	2.05e-09
12	AGAP2	3	1000000	58118075	58135944	45.905	1e-06	rs12368653	1.99e-07
12	TNFRSF1A	6	1000000	6437922	6451283	121.014	1e-06	rs1800693	1.84e-10
16	CLEC16A	55	1000000	11038344	11276046	1267.85	1e-06	rs7200786	6.3e-14
17	RPS6KB1	6	1000000	57970406	58027786	73.6098	1e-06	rs180515	1.37e-07
19	LOC101928295	3	1000000	49871961	49891338	42.8515	1e-06	rs2288481	1.65e-06
19	TNFSF14	3	1000000	6663147	6670599	54.2553	1e-06	rs1077667	2.13e-12
1	CD58	2	1000000	117057155	117113715	62.4659	1e-06	rs1335532	2.01e-09
1	DPH5	3	1000000	101455179	101491362	92.7858	1e-06	rs7521424	4.12e-09
1	EVI5	16	1000000	92974252	93257961	356.479	1e-06	rs12746893	4.18e-12
1	EXTL2	5	1000000	101337927	101360735	100.643	1e-06	rs11809572	3.97e-09
1	FCRL3	4	1000000	157647977	157670647	58.5216	1e-06	rs3761959	9.88e-07
1	LOC102606465	8	1000000	101491401	101552935	98.4556	1e-06	rs11588410	4.73e-08
1	MMEL1	4	1000000	2522080	2564481	152.771	1e-06	rs3890745	5.79e-14
22	NCF4	10	1000000	37257029	37274059	108.424	1e-06	rs2072711	3.93e-06
2	SP140	15	1000000	231090444	231177930	116.779	1e-06	rs10201872	9.75e-08
3	IQCB1	8	1000000	121488609	121553926	169.253	1e-06	rs1920296	7.14e-08
3	TMEM39A	6	1000000	119147806	119182529	77.1868	1e-06	rs1132200	2.27e-07
6	AHI1	15	1000000	135605109	135818903	260.265	1e-06	rs11154801	1.53e-12
6	CDSN	3	1000000	31082864	31088252	659.108	1e-06	rs3130981	2.71e-62
6	COL11A2	9	1000000	33130468	33160245	199.594	1e-06	rs3762013	1.1e-10
6	HLA-DOA	9	1000000	32971959	32977389	158.23	1e-06	rs416622	2e-09
6	HLA-DOB	6	1000000	32780539	32784825	374.123	1e-06	rs2071473	2.33e-25
6	HLA-F-AS1	3	1000000	29694377	29716826	116.938	1e-06	rs2523404	1.19e-26
6	LINC00271	17	1000000	135818938	136011976	248.882	1e-06	rs719885	2.47e-09
6	MICB	4	1000000	31462657	31478901	519.178	1e-06	rs2844498	1.58e-54
6	NFKBIL1	3	1000000	31514627	31526606	264	1e-06	rs6929796	1.05e-32
6	PSMB8	3	1000000	32808493	32812712	183.348	1e-06	rs6924102	8.83e-28
6	PSMB9	3	1000000	32821937	32827628	275.479	1e-06	rs2071477	6.12e-30
6	PSORS1C1	14	1000000	31082607	31107869	1729.47	1e-06	rs3130981	2.71e-62
6	PSORS1C2	5	1000000	31105310	31107127	630.089	1e-06	rs2074478	6.29e-50
6	TAP1	6	1000000	32812985	32821748	124.7	1e-06	rs2395269	1.21e-10
6	TAP2	18	1000000	32789609	32806600	1688.71	1e-06	rs241427	8.54e-92
6	TAPSAR1	4	1000000	32811862	32814277	252.05	1e-06	rs2071540	3.25e-45
6	TNXB_2	5	1000000	32008931	32077151	1153.68	1e-06	rs3134954	9.74e-245
14	BATF	4	1000000	75988783	76013334	53.1223	2e-06	rs2300603	1.86e-07
14	GALC	10	1000000	88399357	88460009	160.012	2e-06	rs2301123	3.32e-08
19	DKKL1	3	1000000	49866986	49878373	52.6877	2e-06	rs2303759	3.78e-07
19	MAST3	7	1000000	18208602	18262499	83.4297	2e-06	rs740691	8.83e-07
19	MPV17L2	2	1000000	18304039	18307550	51.1931	2e-06	rs874628	4.32e-08
1	FAM69A	7	1000000	93298285	93427079	113.241	2e-06	rs6604026	3.76e-10
1	GFI1	2	1000000	92940317	92952433	36.1485	2e-06	rs4970702	1.47e-08
6	BTN3A3	2	1000000	26440699	26453643	27.2261	2e-06	rs2281027	4.78e-07
6	TAGAP	5	1000000	159455500	159466184	65.6573	2e-06	rs1738074	5.27e-11
1	RGS1	5	1000000	192544856	192549159	49.6081	3e-06	rs1323292	8.81e-07
20	CYP24A1	7	1000000	52769987	52790516	67.5494	3e-06	rs4809959	1.22e-06
6	LRRC16A	118	1000000	25279655	25620758	522.981	3e-06	rs9358858	1.9e-05
1	BCL10	2	1000000	85731459	85742587	30.2425	4e-06	rs962409	1.11e-05
1	SLC30A7	7	1000000	101361631	101447311	101.716	4e-06	rs11581062	3.75e-10
6	GGNBP1	3	1000000	33551475	33556803	45.7636	4e-06	rs394199	1.65e-08
3	IL12A	3	1000000	159706622	159713806	34.8507	6e-06	rs2243123	3.68e-06
19	SLC6A16	4	1000000	49792891	49828474	57.828	7e-06	rs8102574	4.98e-06
1	RPAP2	2	1000000	92764521	92853732	28.5206	7e-06	rs17519972	9.32e-08
12	KIF5A	3	1000000	57943846	57978554	37.1923	8e-06	rs11172254	1.76e-05
12	METTL1	4	1000000	58162350	58165914	58.8607	8e-06	rs703842	4.76e-06
3	MYNN	2	1000000	169490852	169507504	39.0344	8e-06	rs10936599	9.86e-06
11	CXCR5	4	1000000	118754474	118766980	50.425	1.1e-05	rs3922	8.75e-06
3	CD86	15	1000000	121774208	121839988	110.009	1.1e-05	rs9282641	1.54e-09
17	STAT3	7	1000000	40465342	40540513	88.576	1.2e-05	rs9891119	4.64e-07
12	METTL21B	3	1000000	58166382	58176324	58.7278	1.3e-05	rs703842	4.76e-06
19	SAE1	6	1000000	47634079	47713893	59.7128	1.4e-05	rs307896	1.03e-06
16	TNP2	2	1000000	11361713	11363160	35.8782	1.5e-05	rs415595	1.66e-05
1	C1orf52	3	1000000	85715636	85725355	36.1488	1.5e-05	rs10782546	1.06e-05
3	EAF2	6	1000000	121554033	121605373	60.7482	1.6e-05	rs1920298	6.35e-08
1	C1orf106	2	1000000	200860626	200884864	31.6444	1.7e-05	rs7522462	9.19e-07
12	SLC26A10	3	1000000	58013692	58019934	44.4379	1.8e-05	rs10083154	3.45e-06
5	SKP1	2	1000000	133492081	133512724	21.5462	2.1e-05	rs12173146	6.71e-05
12	CYP27B1	4	1000000	58156116	58160976	41.1408	2.4e-05	rs703842	4.76e-06
22	MAPK1	8	1000000	22113946	22221970	90.0695	2.5e-05	rs2283792	3.99e-06
6	IL22RA2	6	1000000	137464956	137494785	39.9996	2.6e-05	rs202566	8.82e-06
19	PDE4A	3	1000000	10527448	10580307	30.411	2.7e-05	rs1051738	1.37e-05
3	POGLUT1	5	1000000	119187784	119213554	43.2486	2.7e-05	rs7650774	1.56e-09
6	C2	2	1000000	31865561	31913451	34.591	2.7e-05	rs550605	2.42e-05
6	LOC102060414	2	1000000	31902250	31909501	34.591	2.9e-05	rs550605	2.42e-05
3	LRRC31	7	1000000	169557028	169587723	83.4827	3.1e-05	rs16854453	0.000103
14	GPR65	7	1000000	88471467	88481155	54.0697	3.2e-05	rs1372363	6.58e-10
1	ITPKB	19	1000000	226819390	226926876	126.618	3.2e-05	rs10495249	0.000534
3	TIMMDC1	6	1000000	119217367	119243125	45.226	3.2e-05	rs2293370	1.08e-09
6	CFB	2	1000000	31913720	31919861	21.1675	3.2e-05	rs541862	3.13e-05
20	NCOA5	6	1000000	44689625	44718580	63.7846	3.5e-05	rs2425752	1.67e-06
7	IL6	2	1000000	22766765	22771621	21.0597	3.6e-05	rs2066992	1.89e-05
22	NCAPH2	5	1000000	50946644	50963209	46.7665	3.7e-05	rs131816	2.09e-05
7	SUMF2	2	1000000	56131916	56148365	22.8683	3.9e-05	rs13244654	7e-05
3	LOC152225	22	1000000	101659702	101716770	116.873	4.2e-05	rs13090386	6.18e-05
6	NELFE	2	1000000	31919863	31926864	20.9066	4.3e-05	rs541862	3.13e-05
4	MANBA	9	1000000	103552642	103682151	107.963	4.4e-05	rs228614	9.12e-06
3	IL12A-AS1	55	1000000	159631189	159924879	227.282	4.6e-05	rs2243123	3.68e-06
5	LOC285626	7	1000000	158758525	158789842	64.7967	4.8e-05	rs2546890	2.74e-07
6	PXT1	6	1000000	36358328	36410666	70.4021	4.8e-05	rs941816	3.58e-06
3	GOLGB1	11	1000000	121382045	121468614	70.2085	5.1e-05	rs3732410	0.000172
1	PHGDH	11	1000000	120254418	120286849	65.4269	5.2e-05	rs666930	0.000104
3	LRRC34	3	1000000	169511215	169530574	40.8408	5.2e-05	rs1997392	1.01e-05
17	VMP1	6	1000000	57784862	57917952	56.7279	6.9e-05	rs2777899	4.13e-06
12	B4GALNT1	2	1000000	58019677	58027022	21.6432	7.1e-05	rs10083154	3.45e-06
22	PPM1F	9	1000000	22273791	22307250	70.5954	7.9e-05	rs240066	4.56e-06
12	HDAC7	9	1000000	48176506	48213763	52.9104	8.2e-05	rs11831940	3.41e-05
20	LIME1	2	1000000	62367977	62370460	30.9386	8.2e-05	rs2427536	6.78e-05
6	LINC01012	2	1000000	27661813	27678001	18.9808	8.2e-05	rs2393997	1.43e-05
20	SLC2A4RG	2	1000000	62371210	62375403	30.9386	8.6e-05	rs2427536	6.78e-05
3	ARHGAP31	42	1000000	119013219	119138323	168.634	8.9e-05	rs12494314	3.32e-09
12	OS9	2	1000000	58087737	58115340	20.3337	9.8e-05	rs799265	7.96e-06
6	BACH2	96	1000000	90636246	91006627	285.73	9.8e-05	rs12212193	9.95e-07
2	STAT4	20	1000000	191894301	192016322	114.168	0.0001	rs6752770	0.000248
8	IL7	11	1000000	79645006	79717758	80.1289	0.000102	rs6993386	2.95e-05
1	ITPKB-IT1	2	1000000	226843780	226862769	21.2845	0.000103	rs3754390	0.00109
3	EOMES	2	1000000	27757439	27764206	21.2191	0.000115	rs3806624	4.44e-06
12	PITPNM2	9	1000000	123468026	123594975	87.4324	0.000121	rs949143	0.000154
10	KIF11	10	1000000	94352824	94415152	76.4361	0.000127	rs7914814	0.000138
8	ZC2HC1A	4	1000000	79578281	79631997	52.0042	0.000136	rs3736169	3.44e-05
7	CHST12	4	1000000	2443194	2474216	30.1586	0.000141	rs6952809	3.37e-05
20	RTEL1-TNFRSF6B	6	1000000	62289162	62330051	49.1611	0.000147	rs6011002	0.000236
4	LEF1	11	1000000	108968700	109090112	81.5994	0.00017	rs7690934	0.000143
20	RTEL1	6	1000000	62289162	62327606	49.1611	0.000176	rs6011002	0.000236
6	PGBD1	5	1000000	28249313	28270326	38.5699	0.000183	rs1150724	3.6e-05
4	SLC10A6	8	1000000	87744620	87770416	56.6108	0.000186	rs13106574	4.78e-05
12	CLEC2D	6	1000000	9822303	9852151	42.6588	0.000187	rs3764021	1.24e-05
3	ARHGEF3	80	1000000	56761445	57113336	240.465	0.000187	rs1500710	6.4e-06
11	BANF1	2	1000000	65769549	65771617	19.8403	0.000189	rs613924	5.81e-05
14	LINC01146	15	1000000	88490893	88553688	102.772	0.00019	rs10150214	2.82e-08
6	ITPR3	25	1000000	33589155	33664348	128.316	0.000196	rs942637	1.62e-07
6	SLC17A1	9	1000000	25783125	25832287	75.2648	0.000198	rs17342717	2.47e-05
7	ZNF746	3	1000000	149169883	149194898	34.1864	0.000198	rs6971236	3.08e-05
5	NDFIP1	4	1000000	141488323	141534008	28.7758	0.000201	rs1062158	5.01e-06
10	VIM-AS1	2	1000000	17256237	17271984	19.1514	0.000202	rs10752073	0.0002
5	PCDHGA9	22	1000000	140782519	140892546	124.751	0.000203	rs2237079	0.000345
1	FCRL2	3	1000000	157715522	157746922	29.5228	0.000214	rs3818813	0.000373
18	MALT1	11	1000000	56338617	56417371	69.3926	0.000217	rs7238078	2.2e-06
5	NSD1	10	1000000	176560079	176727214	63.6498	0.000217	rs918459	1.64e-05
19	RAVER1	4	1000000	10426888	10444314	24.0148	0.00022	rs281423	0.00318
5	PCDHGB5	22	1000000	140777694	140892546	124.751	0.000226	rs2237079	0.000345
2	FKBP1B	3	1000000	24272583	24286550	29.5795	0.000248	rs11902184	8.49e-05
11	ESRRA	2	1000000	64072999	64084212	18.3682	0.000253	rs9787810	2.46e-05
5	PCDHGA8	24	1000000	140771482	140892546	134.176	0.000262	rs2237079	0.000345
7	ZC3HAV1L	2	1000000	138710451	138720775	25.6549	0.000262	rs7810237	8.07e-05
5	PCDHGB3	26	1000000	140749961	140892546	136.363	0.000265	rs2237079	0.000345
22	CSF2RB	13	1000000	37309674	37336479	78.3373	0.000268	rs2413436	8.72e-06
5	PCDHGA7	24	1000000	140762305	140892546	134.176	0.000269	rs2237079	0.000345
12	LOC374443	4	1000000	9769879	9811010	40.1186	0.00027	rs2401385	0.000682
5	PCDHGB4	24	1000000	140767451	140892546	134.176	0.00027	rs2237079	0.000345
10	RBM17	4	1000000	6130948	6159422	35.1671	0.000271	rs10905806	2e-05
5	PCDHGA2	31	1000000	140718326	140892546	153.438	0.000272	rs2237079	0.000345
7	C7orf72	8	1000000	50135681	50198852	63.0831	0.000277	rs4917010	0.000283
14	PARP2	6	1000000	20811772	20826063	35.2949	0.000286	rs3093872	0.000605
5	PCDHGA1	32	1000000	140710251	140892546	153.857	0.00029	rs2237079	0.000345
12	LOC101929549	2	1000000	4809582	4829268	22.0327	0.000311	rs4766276	0.000321
5	PCDHGA6	26	1000000	140753650	140892546	136.363	0.000312	rs2237079	0.000345
5	PCDHGB6	20	1000000	140787769	140892546	111.839	0.000315	rs2237079	0.000345
12	CLECL1	5	1000000	9868455	9885895	35.5041	0.000316	rs10466829	1.09e-05
19	SLC44A2	4	1000000	10713120	10755235	46.3788	0.000316	rs8106664	0.000178
5	PCDHGA5	27	1000000	140743897	140892546	138.161	0.000317	rs2237079	0.000345
5	PCDHGA10	20	1000000	140792742	140892546	111.839	0.000318	rs2237079	0.000345
5	PCDHGA3	28	1000000	140723600	140892546	138.204	0.000319	rs2237079	0.000345
5	PCDHGB2	28	1000000	140739702	140892546	138.204	0.000323	rs2237079	0.000345
5	PCDHGB7	20	1000000	140797213	140892548	111.839	0.000325	rs2237079	0.000345
2	LOC101929532	5	1000000	162970950	163029243	30.1524	0.000328	rs2052352	0.000106
17	SENP3-EIF4A1	3	1000000	7465308	7482324	25.3588	0.00033	rs4968214	0.00134
5	PCDHGA4	28	1000000	140734591	140892546	138.204	0.000331	rs2237079	0.000345
17	NPEPPS	3	1000000	45608443	45700642	25.7611	0.000336	rs11079784	0.000132
3	FOXP1	137	1000000	71003864	71633140	354.488	0.000353	rs1499895	4.51e-05
5	PCDHGB1	28	1000000	140729827	140892546	138.204	0.000353	rs2237079	0.000345
8	LOC101241902	2	1000000	79635082	79636609	17.864	0.000355	rs1441438	5.09e-05
11	EIF1AD	2	1000000	65764015	65769637	18.6883	0.000357	rs613924	5.81e-05
2	BCL2L11	5	1000000	111878490	111926022	47.9585	0.000361	rs3789068	0.000104
5	PCDHGA11	19	1000000	140800536	140892546	99.588	0.000366	rs2237079	0.000345
13	LINC00548	6	1000000	40768645	40794639	35.1311	0.000373	rs4943740	0.000612
14	ZFP36L1	3	1000000	69254371	69262960	21.269	0.000389	rs1051533	0.000816
19	IFI30	2	1000000	18284589	18288934	20.02	0.000392	rs7125	8.22e-06
6	ZKSCAN3	3	1000000	28317690	28336954	30.7093	0.000392	rs213228	6.75e-05
10	IDE	10	1000000	94211440	94333852	67.2743	0.000395	rs2149632	0.000188
12	ARID2	4	1000000	46123619	46301819	26.3291	0.000404	rs2059405	6.53e-05
2	WDR12	5	1000000	203745322	203776949	33.5404	0.00041	rs7582720	0.00085
9	TRIM14	8	1000000	100846634	100881635	41.0225	0.000424	rs6478563	0.000121
7	ZNF767P	8	1000000	149244244	149321881	64.175	0.000432	rs354033	6.08e-06
12	TAPBPL	3	1000000	6561176	6571488	28.9633	0.000443	rs2532497	0.00161
10	CAMK2G	5	1000000	75572258	75634349	32.2414	0.000452	rs2675671	0.00094
19	PDE4C	7	1000000	18318770	18359010	48.4212	0.000454	rs4808762	1.06e-06
2	ANTXR1	51	1000000	69240275	69476459	178.582	0.000462	rs4581932	0.000161
6	STX11	5	1000000	144471653	144513076	44.3541	0.000468	rs3734227	3.18e-05
11	SF3B2	4	1000000	65819815	65836382	33.1718	0.000473	rs535752	0.000265
4	TEC	37	1000000	48137799	48271814	157.121	0.000485	rs17471024	6.21e-05
11	CD3D	2	1000000	118209788	118213459	15.7495	0.000496	rs2276424	0.00237
5	PCDHGA12	15	1000000	140810157	140892546	78.0817	0.000514	rs2237079	0.000345
19	MED26	6	1000000	16685717	16739015	34.4107	0.000522	rs754292	0.00141
2	PLEK	12	1000000	68592321	68624585	90.5295	0.000523	rs3816281	6.25e-06
6	LINC00336	3	1000000	33553882	33561115	23.9497	0.000548	rs420361	0.000206
19	EPS15L1	11	1000000	16466054	16582823	71.8213	0.000558	rs11878602	0.000278
15	AEN	3	1000000	89164526	89175512	30.6528	0.000626	rs8027765	0.000942
11	SART1	2	1000000	65729159	65747607	19.2661	0.000647	rs491973	7.65e-05
1	FCRL1	3	1000000	157764193	157789940	24.8034	0.000658	rs6689427	6.35e-05
2	PPP3R1	4	1000000	68405988	68479651	31.0687	0.000674	rs6758449	0.000782
12	MPHOSPH9	6	1000000	123640942	123717785	45.7966	0.00068	rs4460848	0.000246
4	TXK	14	1000000	48068409	48136273	74.5042	0.000723	rs13133062	0.000152
17	KPNB1	3	1000000	45727203	45761004	32.0977	0.000729	rs11870935	0.000479
4	FHDC1	8	1000000	153864134	153900848	38.3474	0.000775	rs1110956	4.78e-05
11	UBE4A	5	1000000	118230295	118269926	28.3526	0.000803	rs3782046	0.000394
4	KLF3	9	1000000	38665789	38703129	47.95	0.000808	rs2045767	8.73e-05
19	ZC3H4	5	1000000	47567446	47617009	33.2665	0.00082	rs10408163	0.000377
20	ANKEF1	5	1000000	10015696	10037407	30.6935	0.000832	rs524625	0.00355
2	LBH	8	1000000	30454396	30482899	43.0113	0.000834	rs17321999	0.000141
3	SLC15A2	6	1000000	121613170	121663034	48.2943	0.000842	rs4285028	3.7e-08
2	LINC01185	5	1000000	61074894	61108449	31.9487	0.000843	rs1177209	0.000626
19	ICAM3	6	1000000	10444451	10450345	35.4582	0.000865	rs2278442	0.000294
7	EIF3B	5	1000000	2394473	2420377	35.1415	0.000878	rs7791679	0.00017
17	ZACN	3	1000000	74075262	74078885	27.2953	0.000911	rs2305347	0.000445
3	HRH1	18	1000000	11178778	11304939	71.4853	0.00098	rs443137	0.000115
3	HEMK1	2	100000	50606908	50622421	15.2829	0.00099	rs2232248	0.00125
12	CD69	6	1000000	9905081	9913497	39.362	0.000996	rs4763879	2.17e-05
11	BAD	2	100000	64037299	64052176	14.5613	0.001	rs660442	0.000145
19	HNRNPM	9	100000	8509802	8554002	50.3723	0.00102	rs10421511	0.000133
19	MED16	6	1000000	867961	893218	41.6107	0.00103	rs1683591	0.000235
17	EXOC7	3	100000	74077073	74099868	27.2953	0.00103	rs2305347	0.000445
22	LMF2	2	100000	50941375	50946135	17.5488	0.00104	rs762669	0.000294
15	CSK	4	100000	75074424	75095539	33.1088	0.00105	rs2168519	0.000619
17	SENP3	2	1000000	7465308	7475287	15.0736	0.00106	rs6608	0.00421
11	CPSF7	3	100000	61170119	61197464	22.3401	0.00107	rs2943807	0.00202
17	AATK-AS1	3	100000	79139306	79156964	18.486	0.00107	rs12103867	0.00014
2	REL	4	100000	61108629	61155291	28.3495	0.00107	rs842647	0.00061
12	LOC101927583	3	100000	58012187	58015686	23.1903	0.00108	rs923828	0.000587
22	SREBF2	12	100000	42229082	42303312	56.1813	0.00116	rs2269657	0.000417
12	LRRC43	7	100000	122652265	122688018	35.7986	0.00119	rs2292443	0.000299
1	CASQ1	2	100000	160160284	160171676	14.2448	0.00119	rs617698	0.000195
14	TRAF3	16	100000	103243815	103377837	87.2572	0.0012	rs12148050	3.48e-05
7	ZKSCAN1	6	100000	99613194	99639312	30.2378	0.00121	rs4729566	0.00138
16	ITGAM	6	100000	31271287	31344213	33.0136	0.00122	rs7193268	0.000889
6	IP6K3	7	100000	33689442	33714762	43.8029	0.00123	rs471942	5.07e-06
19	ICAM5	2	100000	10400654	10407454	20.6061	0.00125	rs2569693	0.00116
5	IL7R	8	100000	35856976	35879705	58.0477	0.00126	rs6897932	2.63e-06
3	DOCK3	40	100000	50712671	51421629	217.273	0.00127	rs11130274	0.00052
4	NFKB1	14	100000	103422485	103538459	63.9181	0.00131	rs230530	0.000181
10	CSGALNACT2	7	100000	43633892	43680754	41.3788	0.00132	rs3004212	6.46e-05
5	SDHA	2	100000	218355	256814	20.6508	0.00133	rs7725227	0.00111
2	MERTK	21	100000	112656190	112786945	125.009	0.00134	rs17174870	7.78e-06
10	LINC00702	6	100000	4249067	4286104	37.505	0.00135	rs10795146	0.000932
6	SCGN	17	100000	25652428	25702008	66.1028	0.00135	rs9467556	0.000506
2	MDH1B	4	100000	207602488	207630273	26.0158	0.00136	rs2302920	0.0012
2	DUSP19	2	100000	183943286	183964722	15.7092	0.00139	rs11883456	0.00272
2	KIAA1841	13	100000	61293005	61365169	77.3386	0.00142	rs1177279	0.000247
20	ZGPAT	5	100000	62338793	62367494	32.9251	0.00146	rs1151625	0.000104
14	BRF1	5	100000	105675622	105781914	31.1445	0.00149	rs8020454	0.00112
17	ATP6V0A1	5	100000	40610861	40674597	34.1087	0.0015	rs8067384	0.000639
11	MADD	9	100000	47290926	47351582	49.6928	0.00152	rs7120118	0.00119
7	CHCHD2	2	100000	56169265	56174187	16.0602	0.00153	rs816411	0.000609
5	DNAJC21	4	100000	34929697	34959069	22.5462	0.00154	rs251636	0.00206
13	RGCC	7	100000	42031541	42045013	34.1705	0.00155	rs3783197	0.000106
13	DLEU1	88	100000	50656304	51102779	266.391	0.00157	rs806321	4.26e-06
5	TCF7	5	100000	133450401	133483920	29.5847	0.00157	rs2053025	4.94e-05
8	TNKS	27	100000	9413444	9639856	153.472	0.00159	rs6986386	3.02e-05
11	RELA	3	100000	65421066	65430443	29.8016	0.00161	rs2306365	0.00133
11	MAP3K11	2	100000	65365225	65381720	15.3354	0.00166	rs7116712	0.000887
5	HDAC3	2	100000	141000442	141016423	12.8665	0.00169	rs11741808	0.000356
13	UBAC2	31	100000	99852678	100038753	131.205	0.00172	rs4772189	0.000131
20	RNF114	3	100000	48552913	48570422	23.7749	0.00172	rs2038127	0.000346
3	CRTAP	6	100000	33155449	33189265	29.4979	0.00175	rs4392367	8.28e-05
9	AGPAT2	3	100000	139567594	139581911	15.73	0.00176	rs914747	0.00356
2	ANAPC1	3	100000	112525213	112641741	21.4925	0.00177	rs1548189	5.71e-05
5	FNIP1	7	100000	130977406	131132756	37.8823	0.00178	rs6895631	0.00117
3	ZBTB38	18	100000	141043054	141168632	88.8415	0.00186	rs13095453	0.000327
4	UBE2D3	4	100000	103715539	103790050	25.5478	0.00189	rs223420	0.00127
15	CHAC1	2	100000	41245635	41248717	12.7463	0.00191	rs745299	0.00287
17	PECAM1	4	100000	62396776	62407083	32.0971	0.00191	rs1470453	0.00106
19	MEF2BNB-MEF2B	6	100000	19256375	19303400	30.9483	0.00191	rs7257072	0.00443
8	ERI1	6	100000	8860313	8890849	25.834	0.00192	rs7826478	0.00147
12	PPHLN1	16	100000	42719946	42842422	74.8799	0.00193	rs896555	0.000455
16	LITAF	10	100000	11641577	11681322	37.4037	0.00194	rs7189692	0.00156
3	CACNA2D2	14	100000	50400043	50541675	64.6008	0.00195	rs2282754	0.00203
6	SLC17A4	3	100000	25754926	25781403	15.9939	0.00196	rs1317816	0.000523
1	SLAMF7	2	100000	160708846	160724608	17.8736	0.00198	rs518721	0.00155
19	PVR	5	100000	45147097	45169428	24.9697	0.00199	rs7255066	4.41e-06
10	EIF3A	3	100000	120794540	120840334	20.171	0.00204	rs17098380	0.00098
11	RPS6KA4	2	100000	64126624	64139687	19.1692	0.00205	rs645078	0.00166
1	TBCE	11	100000	235530674	235612283	48.567	0.00205	rs12757197	0.00308
11	ST3GAL4-AS1	3	100000	126211611	126225482	15.6903	0.00209	rs582037	0.00632
1	KIF21B	6	100000	200938513	200992828	34.3784	0.00209	rs957957	0.000171
2	BOLA3	3	100000	74362527	74375039	25.9803	0.00209	rs828888	0.00171
1	PLCH2	5	100000	2407753	2436964	27.4796	0.0021	rs17373634	0.000274
1	ENAH	13	100000	225674533	225840845	57.7781	0.00214	rs10915846	0.000176
2	C2orf69	3	100000	200775978	200792996	19.8366	0.00214	rs166849	0.00167
17	SGSM2	13	100000	2240805	2284348	61.5027	0.00215	rs2012068	5.86e-05
11	DDX6	4	100000	118618472	118661972	23.8163	0.00216	rs10892286	0.00052
9	JAK2	14	100000	4985244	5128183	85.9624	0.00216	rs2031904	0.000949
17	THRA	4	100000	38218445	38250120	26.058	0.00217	rs2314339	8.48e-05
12	ABCB9	2	100000	123405497	123451056	14.8102	0.00219	rs7296418	0.000187
12	ARHGEF25	3	100000	58003962	58011028	22.8916	0.00221	rs923828	0.000587
22	PDGFB	6	100000	39619684	39640957	34.1696	0.00221	rs5757573	0.00169
17	RNF213	23	100000	78234659	78372581	85.6892	0.00222	rs8081176	1.58e-05
9	AUH	18	100000	93976096	94124206	81.2289	0.00224	rs2494386	0.00149
1	FCRL4	5	100000	157543538	157567870	29.2214	0.00225	rs849815	0.00196
20	ZNF217	5	100000	52183609	52199636	25.7673	0.00235	rs1555926	0.000881
6	SLC17A2	6	100000	25912983	25930954	32.0483	0.00237	rs10484431	0.00137
13	MIR548AN	33	100000	99868261	100058554	132.352	0.00239	rs4772189	0.000131
19	CARM1	4	100000	10982252	11033448	24.5765	0.00241	rs12460421	0.0079
5	SPEF2	46	100000	35617988	35814713	172.031	0.00242	rs11748781	0.000657
6	BAK1	3	100000	33540322	33548070	22.764	0.00248	rs210138	1.77e-05
5	TERT	4	100000	1253286	1295162	18.2329	0.00251	rs2736100	0.00177
3	FGD5	32	100000	14860468	14976072	118.711	0.00252	rs13070927	0.000436
17	LINC01152	3	100000	70026794	70037438	23.0434	0.00254	rs759497	0.000498
19	PGLYRP1	2	100000	46522411	46526556	13.2097	0.00255	rs2041992	0.00834
2	EIF2AK3	4	100000	88856258	88927094	22.7871	0.00255	rs1913671	0.001
3	RAD54L2	4	100000	51575595	51697612	21.7661	0.00255	rs6787312	0.000812
10	KCNK18	5	100000	118956999	118969810	30.6031	0.00257	rs2532816	0.000274
8	PTP4A3	3	100000	142431487	142442554	17.099	0.00259	rs7001991	0.00119
8	DENND3	17	100000	142138719	142205900	56.4747	0.00263	rs307748	0.00051
11	LDHAL6A	2	100000	18477373	18501147	16.8513	0.00265	rs2279900	0.00316
3	LIMD1-AS1	2	100000	45719656	45730374	12.0161	0.00266	rs11719053	0.000947
5	TNFAIP8	44	100000	118604386	118730299	134.661	0.00269	rs1112247	0.000155
8	NUDT18	2	100000	21964382	21966932	13.5246	0.0027	rs1552286	0.000833
14	MARK3	17	100000	103851700	103970166	83.0179	0.00272	rs3783394	0.000764
5	DIAPH1	7	100000	140894587	140998622	32.6096	0.00272	rs2302103	7.85e-05
8	LGI3	2	100000	22004342	22014344	17.6299	0.00276	rs7838257	0.00287
21	LINC00945	2	100000	34430134	34437385	12.0738	0.00279	rs2834083	0.00994
13	GRTP1-AS1	4	100000	114005987	114016182	20.4524	0.00288	rs755993	0.00152
11	PRPF19	2	100000	60658019	60674061	13.9767	0.00294	rs540300	0.00553
5	IRF1	2	100000	131817300	131826465	15.4793	0.00295	rs2070727	0.00433
4	SLC9B1	7	100000	103806204	103940896	35.4309	0.00296	rs4698874	0.000646
6	LOC100130476	6	100000	138144806	138189370	26.5374	0.00296	rs7746779	6.5e-05
9	SNHG7	3	100000	139619045	139622636	16.7098	0.00296	rs4880136	0.00153
17	SLC6A4	6	100000	28521336	28562986	29.7671	0.00302	rs140700	0.0031
17	IKZF3	7	100000	37913967	38020441	29.6719	0.00304	rs2060941	0.00127
20	ZBTB46	12	100000	62375020	62436856	53.1676	0.00304	rs6062314	8.26e-07
12	CD27-AS1	8	100000	6548166	6560683	39.5309	0.00308	rs2250246	0.00132
20	PREX1	44	100000	47240792	47444420	153.609	0.00308	rs926629	0.000207
20	SLC12A5	7	100000	44650328	44688789	29.3315	0.00309	rs3848726	0.000512
12	MRPL51	2	100000	6601315	6602471	12.9121	0.00311	rs1048402	0.00468
6	RREB1	20	100000	7107829	7252213	68.7216	0.00312	rs11755724	2.81e-05
10	EPC1	11	100000	32556643	32667726	58.0257	0.00315	rs2104619	0.00139
6	IFNGR1	3	100000	137518620	137540567	16.8572	0.00316	rs9376268	0.000643
2	MARCO	15	100000	119699744	119752236	62.3409	0.00318	rs2077344	0.00197
10	SEC24C	2	100000	75504130	75531933	13.3463	0.00325	rs10824031	0.00723
11	CD6	7	100000	60739112	60787848	34.0173	0.00332	rs929230	5.09e-07
17	SLC16A6	4	100000	66263166	66287405	25.9319	0.00332	rs3760269	0.00115
3	CD80	22	100000	119243139	119278481	70.4447	0.00333	rs6804441	2.19e-08
22	RANGAP1	8	100000	41640780	41682255	42.436	0.00339	rs139533	0.00132
20	LOC101927770	7	100000	52169308	52191847	31.8544	0.00341	rs1555926	0.000881
2	BOLA3-AS1	3	100000	74375107	74379516	19.4412	0.00341	rs828888	0.00171
3	SLC4A7	14	100000	27414211	27525911	55.9736	0.00341	rs6551196	0.00226
2	NFU1	3	100000	69623244	69664760	22.333	0.00342	rs4581940	0.00375
5	DAP	23	100000	10679341	10761387	96.418	0.00343	rs2930059	0.000914
8	LOC101926892	3	100000	71383368	71397922	17.9727	0.00343	rs12678139	0.000876
1	AQP10	2	100000	154293591	154297801	12.5065	0.00354	rs6672010	0.00134
3	DENND6A	4	100000	57611180	57678816	22.5606	0.00356	rs6806730	0.00358
22	MAPK8IP2	4	100000	51039113	51049979	20.8661	0.00359	rs2269380	0.00504
5	UGT3A1	13	100000	35953190	36001130	57.9094	0.00359	rs1993879	9.52e-06
4	IL21-AS1	17	100000	123540137	123610311	51.0958	0.00362	rs17005931	0.000242
2	GFPT1	3	100000	69546900	69614386	17.0733	0.00366	rs10164798	0.00286
5	PAPD7	9	100000	6714717	6757161	41.7455	0.0037	rs416847	0.00272
6	GMDS	150	100000	1624034	2245868	306.983	0.0037	rs2875711	0.00055
5	ERCC8	3	100000	60169658	60240905	14.3241	0.00373	rs4647128	0.00026
17	GGNBP2	2	100000	34900736	34946276	15.3025	0.00378	rs9906189	0.00145
1	NEK2	5	100000	211831598	211848972	19.2197	0.00382	rs697004	0.00742
2	LOC101928371	3	100000	88838237	88875128	15.4606	0.00383	rs4449134	0.00468
17	NSRP1	5	100000	28443824	28513493	24.5872	0.00384	rs4470197	0.00308
2	LINC00298	12	100000	8062555	8116945	47.6348	0.00386	rs6431909	0.00078
1	JAK1	23	100000	65298905	65432187	94.8601	0.00394	rs4916009	0.00134
5	LYRM7	4	100000	130506640	130541119	25.6675	0.004	rs7735755	0.00651
10	GATA3	7	100000	8096666	8117164	35.0222	0.00406	rs1399180	6.61e-05
11	NR1H3	3	100000	47269850	47290584	16.5839	0.00406	rs7120118	0.00119
11	SIRT3	9	100000	215029	236362	43.9715	0.00406	rs4980335	0.00104
1	HORMAD1	5	100000	150670534	150693364	38.689	0.00409	rs1336900	0.00282
17	CD68	2	100000	7482804	7485429	13.5929	0.0041	rs9901673	0.00429
5	RAPGEF6	13	100000	130759613	130970929	55.1172	0.00418	rs2079239	0.000486
10	EBLN1	2	100000	22497742	22498912	16.0711	0.00421	rs838759	0.00156
12	TCTN1	3	100000	111051831	111086935	17.9247	0.00422	rs3864937	0.00258
14	WARS	4	100000	100800124	100842680	30.7567	0.00427	rs2400899	0.00179
7	ZNF3	4	100000	99661469	99680171	20.0554	0.00428	rs941290	0.000693
1	FAM163A	29	100000	179712297	179785333	90.7379	0.00448	rs11590974	0.000479
11	FCHSD2	17	100000	72547789	72853143	76.0682	0.00453	rs3862796	0.00211
5	PCDHGC3	11	100000	140855568	140892544	42.9632	0.00457	rs2237079	0.000345
19	IGSF23	6	100000	45116939	45140081	29.3991	0.00461	rs846893	0.000574
11	ETS1	37	100000	128328655	128457453	101.35	0.00462	rs4245079	0.000435
1	UCK2	23	100000	165796731	165880855	70.0679	0.00463	rs506813	0.000348
3	MTHFD2P1	4	100000	95373266	95402037	30.7434	0.00468	rs7629323	0.00367
6	GJB7	9	100000	87992696	88038996	47.5491	0.00471	rs6916994	0.00316
7	GBAS	8	100000	56032269	56067875	32.7195	0.00472	rs4543497	4.68e-05
6	C6orf163	5	100000	88054570	88075181	31.7148	0.00476	rs9450659	0.000503
15	ISG20	4	100000	89182038	89198879	19.7475	0.00479	rs4932187	0.00185
2	PEX13	7	100000	61244811	61279125	29.5964	0.00479	rs1177234	0.000209
22	TTC28-AS1	11	100000	28315363	28398667	46.6119	0.00481	rs138646	0.00277
12	KIF21A	12	100000	39687029	39837192	52.3742	0.00483	rs2388320	0.00338
19	KIAA1683	13	100000	18367905	18385319	61.7641	0.00483	rs17797780	0.00031
17	TTC25	3	100000	40086875	40117668	13.7031	0.00485	rs9303323	0.00611
19	MIR7-3HG	4	100000	4769116	4772568	23.8123	0.0049	rs879564	0.00302
6	THEMIS	33	100000	128029338	128239776	117.704	0.00491	rs564461	0.000204
4	ADAD1	2	100000	123300120	123350947	12.3371	0.00492	rs11732095	0.00597
10	DIP2C	52	100000	320129	735608	165.784	0.00498	rs10751997	0.0004
10	VPS26A	7	100000	70883907	70932616	27.8125	0.00498	rs4572029	0.0012
16	CDH3	12	100000	68678150	68732957	49.1827	0.00498	rs1886700	0.000847
12	VEZT	13	100000	95611521	95696566	53.3908	0.00499	rs1488643	0.00123
13	IRS2	10	100000	110406183	110438914	44.8363	0.00504	rs7999797	0.00214
19	DNM2	12	100000	10828728	10942586	56.0772	0.00505	rs12974306	0.00341
17	EFCAB13	6	100000	45401326	45518677	33.4613	0.00506	rs4968318	0.00317
6	SLC35A1	4	100000	88182642	88222057	22.4046	0.00513	rs9450716	0.00191
12	NCAPD2	8	100000	6603297	6641132	36.715	0.00519	rs917634	0.000218
17	SMCR8	5	100000	18218593	18231370	28.0331	0.00525	rs921986	0.00208
13	GRTP1	5	100000	113978478	114018463	20.464	0.00527	rs755993	0.00152
3	LIPH	2	100000	185225569	185270369	13.3694	0.00528	rs9790230	0.0016
9	C9orf57	3	100000	74666296	74675521	18.2465	0.00533	rs7039742	0.000558
3	GLB1	23	100000	33038099	33138694	78.7226	0.00541	rs7643224	0.000361
17	GSDMB	3	100000	38060847	38074903	21.8124	0.00542	rs2290400	0.00419
1	PARP1	6	100000	226548391	226595801	27.7896	0.00545	rs2027440	0.00225
3	ILDR1	7	100000	121706169	121741127	31.8316	0.00547	rs12489988	6.4e-05
1	ID3	2	100000	23884420	23886285	10.8967	0.00548	rs2920	0.000964
1	MATN1	2	100000	31184123	31196432	11.4073	0.00548	rs1149042	0.00506
14	TTC5	4	100000	20757300	20774153	19.4477	0.00549	rs1953551	0.00153
12	TMTC1	82	100000	29653745	29937692	184.9	0.00551	rs12579805	0.0011
17	SMG6	45	100000	1963132	2207069	163.674	0.00552	rs9898819	0.000795
19	MEF2B	4	100000	19256375	19281098	19.2258	0.00552	rs7257072	0.00443
3	FAM172BP	2	100000	101237710	101242731	10.7882	0.00553	rs7623537	0.00172
22	CES5AP1	3	100000	23701792	23724313	12.6914	0.00555	rs5759750	0.00143
1	SYDE2	5	100000	85623355	85666728	23.846	0.00557	rs817427	0.0135
19	C19orf38	4	100000	10959105	10980360	22.7811	0.00558	rs11085749	0.00366
2	ROCK2	9	100000	11321777	11484711	43.8948	0.0056	rs6716817	0.00164
17	MYO19	3	100000	34851598	34891305	17.3398	0.00561	rs2291285	0.0133
17	LOC102724508	5	100000	45380811	45401267	22.2603	0.00564	rs3809863	0.001
1	ARID1A	3	100000	27022521	27108601	13.1978	0.00564	rs12742115	0.00816
6	SLC17A3	8	100000	25845327	25874471	44.1923	0.00568	rs9393672	0.000376
12	NR2C1	6	100000	95414004	95467404	25.6264	0.00577	rs35583	0.00146
11	TMEM218	7	100000	124964265	124981659	24.7545	0.00586	rs2186888	0.00674
19	RAB4B	2	100000	41284123	41302849	11.9298	0.00592	rs2287692	0.00463
19	HDGFRP2	6	100000	4472192	4502232	28.113	0.00593	rs2288932	0.0051
4	SGMS2	14	100000	108745720	108836204	45.3213	0.00594	rs10516546	0.00478
22	TAB1	5	100000	39795758	39833132	28.6935	0.00599	rs5757670	0.00241
1	GOLPH3L	6	100000	150618700	150669672	44.2612	0.00607	rs2275236	0.00534
9	FAM69B	3	100000	139607023	139619170	12.5567	0.00618	rs6874	0.011
2	IL1RN	5	100000	113875469	113891593	23.0518	0.00629	rs397211	0.00327
17	LEPREL4	3	100000	39958204	39968451	17.5657	0.00636	rs13412	0.00504
10	MLLT10	16	100000	21823100	22032559	80.4973	0.00641	rs1243194	0.000923
3	CAPN7	5	100000	15247732	15294423	18.6011	0.00649	rs17539401	0.00115
12	HPD	6	100000	122277432	122326517	29.6094	0.00655	rs1795963	0.0034
10	ZNF365	62	100000	64133915	64431771	151.079	0.00663	rs10995250	9.69e-05
17	ABCA6	10	100000	67074846	67138015	49.8775	0.00663	rs8067965	0.000626
3	THPO	2	100000	184089722	184097476	10.39	0.00663	rs10513797	0.00362
14	DDHD1	2	100000	53503457	53620046	10.7897	0.00665	rs2152492	0.00671
15	PEAK1	15	100000	77400497	77712446	62.6844	0.00665	rs7162362	0.00374
2	SLC25A12	11	100000	172639914	172750816	45.9063	0.00671	rs1878583	0.00602
6	CGA	3	100000	87795215	87804865	17.8465	0.00672	rs9344674	0.0127
2	MYO7B	22	100000	128293377	128395303	71.606	0.00674	rs6707186	0.00223
3	LZTFL1	16	100000	45864809	45957216	51.7538	0.00679	rs11130077	0.00232
5	ARAP3	7	100000	141032967	141061800	25.1153	0.00679	rs3749759	0.000278
16	KCTD13	4	100000	29917656	29937553	19.6342	0.0068	rs4609871	0.000974
1	NPPA	2	100000	11905766	11907840	10.014	0.0068	rs5063	0.017
22	SYCE3	2	100000	50989540	51001328	10.3499	0.00685	rs140518	0.00379
14	TRMT61A	2	100000	103995508	104003410	11.3531	0.00694	rs1467561	0.00218
3	RBM15B	2	100000	51428698	51435336	9.89379	0.00698	rs4687569	0.00316
10	GATA3-AS1	2	100000	8092412	8095447	14.5416	0.00701	rs485411	0.0057
2	HAT1	3	100000	172778934	172848600	15.1913	0.00704	rs1982288	0.00639
2	CENPO	7	100000	25016174	25045245	28.0926	0.00707	rs2891409	0.00126
11	PPP1R32	3	100000	61248584	61258400	19.1322	0.0071	rs2957858	0.0087
6	LOC100131047	14	100000	38874270	38920883	52.2027	0.00711	rs7357080	0.000373
4	SEC24D	19	100000	119643977	119757326	63.1847	0.00715	rs11098451	0.00123
11	CRY2	2	100000	45868668	45904799	9.99118	0.00723	rs10838527	0.00213
17	DNAJC7	5	100000	40128438	40169715	27.2089	0.00723	rs7209012	0.00126
19	MEF2BNB	2	100000	19287712	19303400	11.7225	0.0073	rs10896	0.0138
12	SH2B3	5	100000	111843751	111889427	23.2529	0.00734	rs3184504	0.000725
11	NAP1L4	10	100000	2965659	3013607	41.3084	0.00739	rs2071115	0.0024
17	RARA	2	100000	38465422	38513895	9.95472	0.00739	rs4890109	0.00229
15	RSL24D1	2	100000	55473511	55489231	11.5487	0.00741	rs8042411	0.00195
1	DCST1	3	100000	155006281	155023406	18.5241	0.00747	rs4845406	0.00653
11	CATSPER1	2	100000	65784222	65793988	9.97468	0.00748	rs1893316	0.00211
8	PRNCR1	6	100000	128092118	128104840	26.4789	0.00749	rs1551510	0.00085
15	RNF111	12	100000	59279864	59389618	54.3652	0.00751	rs8041221	0.00428
11	TMEM132A	5	100000	60691912	60704631	24.5651	0.00754	rs555835	0.00162
6	ETV7	10	100000	36321997	36355577	32.2788	0.00757	rs879036	7.29e-06
22	USP18	4	100000	18632757	18660162	19.695	0.00765	rs2543953	0.00209
16	ADAD2	4	100000	84224722	84230772	17.7099	0.00766	rs11646787	0.00446
3	ARF4	3	100000	57557089	57583215	13.6526	0.00766	rs1134702	0.0043
1	DPYD	115	100000	97543299	98386615	242.69	0.00787	rs11588048	0.00015
17	ZNF652	7	100000	47366567	47439835	31.6362	0.00788	rs2240300	0.001
9	C9orf152	4	100000	112961845	112970413	16.8162	0.00788	rs17805783	0.0019
19	LYPD5	5	100000	44300078	44324808	21.5584	0.00789	rs2356400	0.00183
10	DNAJC1	10	100000	22045476	22292650	46.228	0.00795	rs11012794	0.00507
4	LOC100129931	5	100000	7032280	7047958	22.4278	0.00796	rs3857175	0.00173
1	CACNA1S	38	100000	201008639	201081694	95.62	0.00815	rs1546416	1.28e-06
7	NAPEPLD	2	100000	102740022	102789569	9.72391	0.00818	rs17605251	0.0104
3	VPRBP	2	100000	51433297	51534018	9.60636	0.00828	rs4611808	0.00199
5	CDKN2AIPNL	2	100000	133737755	133747598	9.70399	0.00848	rs9327685	0.00463
17	ARSG	25	100000	66255322	66417000	60.1514	0.00855	rs3760269	0.00115
15	CTSH	4	100000	79214091	79237420	18.4622	0.00863	rs2870085	0.00754
6	TAB2	33	100000	149539758	149732749	90.8186	0.0087	rs6908296	0.000601
19	CHAF1A	6	100000	4402659	4443394	32.6938	0.00876	rs243354	0.000252
20	LOC339593	2	100000	11247306	11254031	9.40411	0.00876	rs6033079	0.00442
9	NPDC1	3	100000	139933908	139940676	16.6001	0.00876	rs7038280	0.00504
19	SAFB2	6	100000	5587009	5622938	20.2179	0.00878	rs2240239	0.0096
19	DOT1L	11	100000	2164147	2232577	43.8596	0.00883	rs2301800	0.00371
7	FKBP6	2	100000	72742154	72772646	13.6983	0.00889	rs1178969	0.00771
1	LOC440600	9	10000	110828998	110881793	32.9744	0.0089	rs7544525	0.00923
4	TNIP3	11	100000	122052563	122148621	49.1444	0.00891	rs13102428	0.0013
1	NUDC	3	100000	27248212	27273362	15.6676	0.00897	rs17162339	0.00804
22	SLC25A17	6	100000	41165633	41215403	38.4948	0.00905	rs2076674	0.00475
15	MEF2A	18	10000	100106132	100256629	68.815	0.0091	rs2570808	0.000436
20	YWHAB	2	10000	43514239	43537175	11.0896	0.0091	rs6031855	0.0175
6	HFE	3	10000	26087508	26095469	14.4072	0.0091	rs2794719	0.00704
1	AKIRIN1	2	10000	39456915	39471737	12.1665	0.0092	rs10888621	0.0022
1	LOC101928372	2	10000	160902254	160919712	10.7871	0.0092	rs4656971	0.00314
1	PIK3C2B	13	10000	204391757	204459474	58.5463	0.0092	rs2999484	0.00406
1	C1orf168	24	100000	57184476	57285369	57.399	0.00929	rs12410615	0.00391
17	NR1D1	8	10000	38249036	38256978	33.8475	0.0093	rs2314339	8.48e-05
22	CDC45	6	10000	19467348	19508135	24.1027	0.0093	rs2073760	0.00237
22	ACO2	6	10000	41865128	41924993	24.6646	0.0094	rs2076196	0.0028
17	KIF1C	2	10000	4901242	4931694	9.63164	0.0095	rs502211	0.00231
17	CDK3	3	10000	73996986	74002080	12.9989	0.0096	rs2069528	0.00162
6	LINC00240	3	10000	26924771	26991753	15.9519	0.0096	rs9348738	0.00701
4	DGKQ	2	100000	952671	967348	10.0009	0.00963	rs11724804	0.00243
12	ANAPC5	3	10000	121746047	121792012	13.8413	0.0097	rs2942067	0.00819
17	UTP18	4	10000	49337896	49375292	17.6667	0.0097	rs4448992	0.00432
6	PDSS2	47	10000	107473760	107780779	130.327	0.0097	rs9480769	0.000701
8	OPRK1	16	10000	54138275	54164257	63.7795	0.0097	rs997917	0.000669
8	SLA	29	10000	134048972	134115310	88.3646	0.0097	rs2687837	0.000792
17	EFCAB5	8	10000	28256873	28435470	43.0459	0.0098	rs4350617	0.0105
7	IQUB	9	10000	123092235	123174718	34.0447	0.0098	rs10255061	0.00312
9	INSL6	3	10000	5163862	5185618	19.4082	0.0098	rs11999802	0.00821
5	ANKRD33B	28	10000	10564434	10657928	74.1629	0.0099	rs9790911	0.00136
8	PYCRL	2	10000	144686082	144691784	12.7091	0.0099	rs896962	0.0112
8	FAM167A	18	100000	11278972	11324276	57.2003	0.00993	rs10102600	0.000289
5	ANKRD55	35	100000	55395506	55529186	76.7332	0.00998	rs10065637	0.000222
11	PRR5L	68	10000	36317724	36486754	144.587	0.01	rs1365120	0.000161
1	NPPA-AS1	5	10000	11900375	11907673	19.8806	0.01	rs5063	0.017
2	DYNC1I2	2	10000	172543918	172606668	9.67113	0.01	rs2292814	0.00315
2	LY75	21	10000	160659867	160761267	58.1658	0.01	rs2292387	0.00334
3	HLTF	5	10000	148747903	148804341	21.4576	0.01	rs1457604	0.0107
7	ZC3HAV1	15	100000	138728265	138794465	46.2579	0.0101	rs10245175	0.00028
19	DPY19L3	9	10000	32896654	32976799	42.2482	0.0101	rs741441	0.00314
22	ASPHD2	4	10000	26825279	26840978	21.9193	0.0101	rs1046453	0.00969
22	LOC100506472	2	10000	39828164	39833133	10.1208	0.0101	rs5757670	0.00241
3	CBLB	39	10000	105377108	105587887	131.292	0.0101	rs2028597	0.000209
11	MARK2	4	10000	63606399	63678492	16.6529	0.0102	rs224170	0.00193
12	LOC101928030	3	10000	9524377	9534018	14.4347	0.0102	rs2194829	0.0159
5	EDIL3	78	10000	83236413	83680685	163.514	0.0102	rs3846638	0.000312
5	UBE2D2	4	10000	138940750	139008018	21.7953	0.0103	rs11742182	0.0014
1	LOC339539	4	100000	43323292	43354463	15.0446	0.0103	rs6675994	0.00537
17	LINC00469	27	100000	71745408	71824676	82.2904	0.0104	rs2586794	0.000801
2	ABCG8	21	10000	44066102	44105605	65.4569	0.0104	rs4148211	0.00179
2	SNRNP200	3	10000	96940073	96971307	16.4285	0.0104	rs772175	0.00716
4	CXXC4	3	10000	105389462	105416058	18.7645	0.0105	rs4698921	0.00199
1	ATP8B2	8	100000	154298035	154323780	30.9069	0.0106	rs6702754	0.00157
4	TET2	18	10000	106067031	106200960	58.8836	0.0106	rs1391441	0.00164
12	CLEC12B	5	10000	10163230	10171399	16.2748	0.0107	rs11053548	0.00123
15	LOC101929679	3	10000	86298171	86301956	13.5725	0.0107	rs2614664	0.00358
1	TRAF3IP3	8	10000	209929376	209955668	28.5304	0.0107	rs11119344	0.000223
14	RPS6KA5	25	10000	91337166	91526993	90.5218	0.0108	rs12436076	0.00322
2	FAM228B	7	10000	24299743	24392507	25.9621	0.0108	rs10865262	6.66e-05
2	GKN1	2	10000	69201704	69208112	10.0493	0.0108	rs13424275	0.0017
4	GAK	17	10000	843064	926178	54.2855	0.0108	rs2279186	0.00186
16	ZFPM1	7	10000	88520013	88601574	30.4173	0.0109	rs7196578	0.00566
1	MDM4	4	10000	204485506	204527248	14.3944	0.0109	rs898388	0.00321
1	PTPRC	14	10000	198608097	198726605	45.309	0.0109	rs9803750	0.00258
2	PUS10	11	10000	61167547	61245365	40.4012	0.0109	rs13003464	0.00158
8	NSMCE2	38	10000	126104082	126379367	98.6258	0.0109	rs7831515	0.00382
12	EP400	9	10000	132434464	132565011	33.6191	0.011	rs11830241	0.00293
17	TOP3A	4	10000	18177234	18218321	17.5406	0.011	rs7207123	0.00345
22	SYNGR1	5	10000	39745953	39781593	19.9283	0.011	rs9611169	0.000783
2	UBE2E3	6	10000	181845111	181928154	26.0221	0.011	rs6744130	0.00156
10	ARHGAP19	7	10000	98981929	99052430	38.6484	0.0111	rs1468069	0.00934
1	ATP1A4	27	10000	160121351	160156767	67.0552	0.0111	rs11265343	0.000441
22	MKL1	19	10000	40806284	41032723	68.1275	0.0111	rs5758008	0.00525
10	HKDC1	17	10000	70980058	71027315	48.5848	0.0112	rs5030948	0.00115
19	RPS9	3	10000	54704725	54711515	15.6233	0.0112	rs3865475	0.0139
17	TNFSF12-TNFSF13	6	10000	7452374	7464925	20.7839	0.0113	rs6608	0.00421
19	ICAM1	6	10000	10381516	10397291	22.9293	0.0114	rs2569693	0.00116
2	CREB1	4	10000	208394615	208470284	16.5897	0.0114	rs2254137	0.00775
4	GRPEL1	3	10000	7061779	7069800	12.9719	0.0114	rs4689586	0.0196
3	CCDC39	10	10000	180331795	180397283	31.6237	0.0115	rs9846084	4.4e-05
3	SHISA5	2	10000	48509196	48542259	8.87538	0.0115	rs9311428	0.0096
1	MRPS15	5	10000	36921361	36930040	22.5974	0.0116	rs2275475	0.00642
12	LOC100507195	8	10000	68825621	68845264	22.3297	0.0117	rs1154818	0.0207
20	CD40	2	10000	44746905	44758384	9.07734	0.0117	rs3746821	0.00446
6	SNX9	16	10000	158244202	158366109	61.6834	0.0117	rs6908844	0.00532
9	ZBTB26	2	10000	125680377	125693779	11.0716	0.0117	rs3739836	0.00235
5	SLC36A3	9	10000	150655925	150683334	35.0076	0.0118	rs375396	0.00514
6	ZNF292	11	10000	87865268	87973406	38.8611	0.0118	rs3734187	0.00223
9	TNFSF8	9	10000	117655622	117692875	31.8491	0.0118	rs3181366	0.00533
17	ITGB3	19	10000	45331207	45390077	64.4893	0.0119	rs12603582	7.84e-05
12	C12orf49	3	10000	117153595	117175843	15.1799	0.012	rs180305	0.00702
16	DEXI	2	10000	11022747	11036257	10.0428	0.0121	rs4072865	0.00337
17	TEX2	15	10000	62224792	62340683	57.3622	0.0121	rs2121021	0.00199
1	UBE2T	3	10000	202300784	202311094	14.684	0.0121	rs10465591	0.00584
22	RNF185	6	10000	31556137	31603005	25.5838	0.0121	rs7285171	0.00723
7	ELMO1	160	10000	36892510	37488929	296.458	0.0121	rs11984075	7.43e-06
12	SETD1B	4	10000	122242637	122270562	15.4748	0.0122	rs7974348	0.0108
1	E2F2	4	10000	23832919	23857712	19.3596	0.0122	rs2038027	0.00981
12	KLRB1	7	10000	9747869	9760497	23.9213	0.0123	rs4763655	0.00357
22	MGAT3	8	10000	39853324	39888199	32.2638	0.0123	rs3827380	0.00262
10	FAM149B1	2	10000	74927876	75001939	12.0825	0.0125	rs7093566	0.0112
14	ATL1	7	10000	50999799	51099784	26.4043	0.0125	rs2047150	0.0102
19	SMARCA4	15	10000	11071597	11172958	53.0045	0.0125	rs3786725	0.00259
16	TSC2	4	10000	2097989	2138713	16.1965	0.0126	rs8063461	0.0164
2	LOC101927987	3	10000	79720841	79727970	14.4965	0.0126	rs13429335	0.0139
2	SGPP2	30	10000	223289321	223423617	68.5227	0.0126	rs4674662	0.002
12	LOC102724020	7	10000	10167950	10183205	26.1789	0.0127	rs11053548	0.00123
17	MBTD1	6	10000	49254785	49337427	26.1152	0.0128	rs6504700	0.00837
1	BATF3	2	10000	212859758	212873327	8.58482	0.0128	rs2221593	0.00796
14	TEP1	15	10000	20833825	20881579	36.2825	0.0129	rs4982038	0.0102
22	YPEL1	9	10000	22051825	22090071	29.0709	0.0129	rs8139619	0.00124
3	GNAI2	2	10000	50264119	50296786	8.57736	0.0129	rs2236944	0.00413
7	LOC100506860	3	10000	130598222	130606705	13.8474	0.0129	rs547311	0.023
9	NANS	5	10000	100818958	100845365	23.8167	0.0129	rs1059273	0.000293
2	LINC01127	3	10000	102599926	102602007	12.0661	0.013	rs740044	0.00105
6	LINC01277	20	10000	143287558	143358719	57.0236	0.013	rs1413628	0.00101
7	STEAP4	3	10000	87905743	87936228	14.6129	0.013	rs7810472	0.0104
10	ECD	4	10000	74894281	74927853	19.9818	0.0131	rs3812619	0.0173
11	TSG101	10	10000	18501857	18548503	37.1319	0.0131	rs2279900	0.00316
13	TNFSF13B	6	10000	108921976	108960832	20.6448	0.0131	rs1224141	0.0112
17	ITGA3	5	10000	48133339	48167849	19.6798	0.0131	rs2230392	0.000309
17	SHMT1	2	10000	18231173	18266877	8.86459	0.0131	rs12952556	0.00499
1	TNFRSF1B	14	10000	12227059	12269277	42.3068	0.0131	rs235219	0.000222
7	LOC101928782	7	10000	131594978	131633712	24.8349	0.0131	rs10271989	3.55e-05
9	C9orf156	6	10000	100666770	100684852	26.5057	0.0131	rs6586	0.0023
11	SLC22A18	8	10000	2920950	2946476	25.944	0.0132	rs3764895	0.0146
12	YAF2	10	10000	42550906	42632154	36.7374	0.0132	rs7960176	0.00373
16	GPRC5B	3	10000	19870292	19896151	13.049	0.0132	rs1690402	0.00705
10	GPAM	6	10000	113909621	113943537	26.6804	0.0133	rs10749108	0.00422
4	FGFBP1	3	10000	15937192	15940363	13.9955	0.0133	rs2245928	0.00886
6	ZNF204P	3	10000	27325601	27343153	13.8503	0.0133	rs1011665	0.0129
8	C8orf12	28	10000	11225910	11296166	85.6037	0.0133	rs10102600	0.000289
12	NAA25	7	10000	112464492	112546635	29.2561	0.0134	rs17696736	0.00193
19	SARS2	2	10000	39405903	39421536	9.25934	0.0134	rs751941	0.0158
12	GLI1	3	10000	57853917	57866047	17.1211	0.0136	rs4760259	0.00634
3	MED12L	51	10000	150804675	151154465	130.139	0.0136	rs1431494	0.000152
1	KIAA0319L	7	10000	35899090	36023037	30.6813	0.0137	rs1203144	0.00936
18	ALPK2	62	10000	56148481	56296189	139.154	0.0138	rs12456021	7.81e-06
3	DNAH12	29	10000	57327726	57530071	109.561	0.0139	rs10866009	0.0027
5	HINT1	2	10000	130494975	130501041	9.11981	0.0139	rs17165675	0.0112
9	ABCA1	52	10000	107543283	107690527	107.865	0.0139	rs12686004	0.00283
10	DNAJC9-AS1	2	10000	75007124	75036742	11.9187	0.014	rs4294502	0.0145
10	NDST2	3	10000	75561668	75571589	13.9208	0.014	rs4114992	0.0117
14	VSX2	2	10000	74706174	74729441	9.25887	0.014	rs10150826	0.00816
7	LOC101927524	4	10000	15728002	15736517	16.1029	0.014	rs726395	0.00444
8	LOC100130964	2	10000	39420630	39437653	8.92132	0.014	rs11985201	0.00323
19	RAB3A	2	10000	18307610	18314874	9.49408	0.0141	rs2271882	0.0197
21	SPATC1L	5	10000	47581061	47604373	16.5999	0.0141	rs4819211	0.0116
6	C6orf62	2	10000	24705089	24719403	8.27414	0.0142	rs3756814	0.0161
10	ZSWIM8	3	10000	75545381	75561556	13.9193	0.0143	rs4082339	0.0117
4	TBC1D14	26	10000	6911170	7034845	89.6862	0.0143	rs10804990	0.00203
6	RARS2	6	10000	88224095	88299735	19.6222	0.0143	rs9450740	0.000772
19	BABAM1	2	10000	17378184	17390162	9.30021	0.0144	rs8170	0.0212
2	LY75-CD302	22	10000	160625138	160761267	59.3032	0.0144	rs2292387	0.00334
4	PPA2	16	10000	106290233	106395227	56.7064	0.0144	rs2713831	0.000673
9	MED27	20	10000	134735496	134955274	65.6369	0.0145	rs7047055	0.000107
19	FAM83E	3	10000	49103856	49116694	13.8604	0.0146	rs454715	0.00635
3	ALDH1L1-AS2	12	10000	125898907	125929011	41.7802	0.0146	rs6793040	0.00425
5	ARHGAP26	104	10000	142150291	142608572	211.974	0.0146	rs258825	3.62e-05
8	C8orf74	8	10000	10530146	10558103	27.044	0.0146	rs7823200	0.0151
10	TTC18	3	10000	75013515	75118617	17.5652	0.0148	rs4294502	0.0145
16	IQCK	13	10000	19727777	19868859	50.1041	0.0148	rs1858972	0.00152
1	PPIE	3	10000	40204516	40229586	14.3838	0.0148	rs580699	0.00438
13	NUFIP1	3	10000	45513383	45563613	11.2222	0.0149	rs9534013	0.0282
19	FOXA3	2	10000	46367517	46377055	8.39593	0.0149	rs8103278	0.0203
1	FCRL5	12	10000	157483166	157522310	39.9689	0.0149	rs3811035	0.00879
1	TRIM45	5	10000	117653676	117664411	20.3719	0.015	rs1289655	0.00342
8	RPL23AP53	2	10000	158344	182318	8.59613	0.0152	rs11780869	0.00767
10	RASGEF1A	15	10000	43689980	43762367	48.4339	0.0154	rs2460554	0.000306
19	BCAT2	4	10000	49298318	49314320	16.4956	0.0154	rs736170	0.00987
6	C6orf132	13	10000	42068856	42110715	37.2216	0.0155	rs6940411	0.00538
7	RBAKDN	2	10000	5111690	5112854	9.3089	0.0156	rs6862	0.0177
8	RNF19A	11	10000	101269286	101348446	41.0784	0.0156	rs7818852	0.00645
17	MAP3K14	4	10000	43340485	43394430	14.5662	0.0157	rs2867316	0.000867
11	SCN2B	5	10000	118033518	118047337	16.2915	0.0158	rs679327	0.00065
17	BZRAP1	10	10000	56378587	56406152	34.7591	0.0159	rs2680691	0.00793
17	MNT	3	10000	2287353	2304258	12.4426	0.0159	rs2447094	0.00257
7	ICA1	54	10000	8152814	8302242	107.473	0.0159	rs11981246	0.00104
12	LOC101930452	5	10000	9520059	9550213	17.436	0.016	rs2194829	0.0159
6	NKAPL	4	10000	28227074	28228736	14.9162	0.016	rs12000	0.000735
10	GDI2	7	10000	5807185	5855512	29.7079	0.0161	rs1129614	0.0016
5	CARD6	4	10000	40841409	40855456	14.9341	0.0161	rs1070444	0.00492
12	CLIP1	7	10000	122755980	122907116	20.8665	0.0162	rs11057405	0.00842
16	AMFR	4	10000	56395363	56459450	16.0165	0.0162	rs4924	0.0126
13	UPF3A	2	10000	115047058	115071291	8.54275	0.0163	rs7999630	0.0153
14	TDP1	7	10000	90422245	90511108	24.6195	0.0163	rs9488	0.0181
5	IL12B	6	10000	158741790	158757481	22.4387	0.0163	rs3213094	0.00607
20	LOC101927117	3	10000	39726633	39766640	11.4393	0.0164	rs6129760	0.00451
11	GDPD5	17	10000	75145684	75236599	56.7412	0.0165	rs1540210	0.008
6	TMEM170B	4	10000	11538459	11583757	15.1316	0.0165	rs573082	0.0377
17	UNC13D	2	10000	73823307	73840798	8.48525	0.0166	rs17581728	0.00571
1	METTL11B	3	10000	170115187	170136923	10.6149	0.0166	rs12140845	0.00435
22	CCDC134	3	10000	42196677	42222303	13.798	0.0166	rs139568	0.00744
11	CLMP	38	10000	122943032	123066007	88.7989	0.0167	rs7126295	0.00072
7	2018-09-14	3	10000	55861236	55930482	12.685	0.0167	rs2331097	0.000425
9	BSPRY	14	10000	116111811	116133513	41.0015	0.0167	rs4979240	0.00196
11	DDB2	3	10000	47236492	47260769	10.4359	0.0169	rs3781619	0.00912
11	POU2AF1	6	10000	111222980	111250157	28.1164	0.0169	rs7111520	0.00277
15	ZNF774	4	10000	90895476	90904715	14.2393	0.0169	rs7177486	0.00336
1	HEATR1	15	10000	236712304	236767841	65.7685	0.0169	rs2853612	0.00661
12	FGD6	27	10000	95470524	95611240	87.3001	0.017	rs3794256	0.00209
12	PUS1	2	10000	132413744	132428406	9.74841	0.017	rs10794449	0.00731
1	SDHB	8	10000	17345224	17380665	26.8078	0.017	rs2647209	0.00338
18	RNF152	18	10000	59482303	59560304	54.6087	0.0171	rs4941077	0.000226
2	BMP10	3	10000	69092612	69098649	12.8867	0.0172	rs2231344	0.0151
7	LOC100630923	4	10000	102004307	102067129	12.7637	0.0173	rs6976282	0.00198
17	TNFSF13	3	10000	7461608	7464925	12.0743	0.0174	rs6608	0.00421
2	LOC646736	8	10000	227007509	227044778	25.1493	0.0174	rs13405357	0.00927
9	PTCH1	2	10000	98205263	98279247	8.95442	0.0174	rs4448343	0.0202
9	S1PR3	3	10000	91606323	91620069	12.6024	0.0174	rs9314668	0.00091
2	NUP35	14	10000	183982217	184026412	41.5812	0.0175	rs1473617	0.00398
4	RPL34	4	10000	109541721	109551639	16.7043	0.0175	rs6533371	0.00907
8	PVT1	55	10000	128902873	129113499	114.757	0.0175	rs13255292	0.00032
15	SPATA8-AS1	5	10000	97315234	97326567	15.9111	0.0176	rs3812906	0.0104
17	TK1	5	10000	76170159	76183285	15.0333	0.0176	rs11653181	0.0163
20	NCOA3	11	10000	46130600	46285621	33.2177	0.0176	rs2284322	0.00478
11	CD3G	2	10000	118215058	118224497	10.1727	0.0177	rs3212264	0.00995
11	LOC440040	6	10000	49580079	49831969	19.9578	0.0177	rs12290508	0.00903
12	LOC100506159	8	10000	10089177	10096094	26.0149	0.0177	rs4764107	0.00375
2	EPC2	11	10000	149402559	149545136	41.1442	0.0177	rs7564433	0.00701
4	TRIM2	26	10000	154074269	154260474	58.8507	0.0177	rs893805	0.00479
13	DAOA-AS1	14	10000	106111405	106158030	45.0268	0.0179	rs7332963	0.00264
1	KDF1	2	10000	27276046	27286901	7.96105	0.0179	rs12742376	0.00998
2	FOSL2	2	10000	28615778	28637516	10.5155	0.0179	rs1039823	0.0183
17	RAPGEFL1	2	10000	38334241	38351906	8.06933	0.018	rs2280400	0.014
19	MIA-RAB4B	3	10000	41281441	41302849	12.0743	0.018	rs2287692	0.00463
9	GTF3C4	4	10000	135545727	135565470	13.429	0.018	rs2769950	0.0051
10	VTI1A	79	10000	114206755	114578504	161.619	0.0181	rs11196002	0.00133
1	PPP1R12B_1	7	10000	202317829	202557697	28.4513	0.0183	rs1890875	0.00532
3	PLCL2	30	10000	16926451	17132098	100.153	0.0183	rs9821630	7.45e-06
6	GPR110	10	10000	46967812	47010082	39.2354	0.0183	rs1552632	0.00696
1	CSF3R	2	10000	36931643	36948915	8.20287	0.0184	rs3918003	0.0271
2	ICA1L	5	10000	203637872	203736708	16.7451	0.0184	rs2036927	0.000107
11	ROBO4	5	10000	124754113	124767831	16.539	0.0185	rs12421354	0.00183
17	FKBP10	2	10000	39968961	39979469	9.74673	0.0185	rs11079016	0.00812
19	BRSK1	3	10000	55795533	55823903	11.4232	0.0185	rs11878562	0.000972
19	NR2F6	3	10000	17342693	17356151	10.0948	0.0186	rs4808611	0.0102
1	IBA57	2	10000	228353428	228369958	8.47474	0.0186	rs10495279	0.00538
3	OXNAD1	5	10000	16306666	16347594	20.3254	0.0186	rs842288	0.0036
10	NUDT13	2	10000	74870132	74891586	11.3142	0.0187	rs4492736	0.0168
2	WIPF1	20	10000	175424301	175547627	59.381	0.0187	rs1430182	0.0172
6	RPS6KA2-IT1	7	10000	166874150	166878871	26.5687	0.0188	rs9295348	0.00299
1	FCGR2B	2	10000	161632904	161648444	8.74386	0.0189	rs11799952	0.00393
3	MBNL1	18	10000	151985828	152183569	52.8367	0.0189	rs11705943	0.00866
5	FAM172A	19	10000	92953430	93447404	48.3226	0.0189	rs6556829	0.00237
7	LOC101927630	38	10000	17503068	17598533	80.3196	0.0189	rs641173	0.000795
21	MCM3AP-AS1	6	10000	47649144	47671615	18.3575	0.019	rs2298694	0.00835
2	SPRED2	24	10000	65537984	65659656	64.7631	0.019	rs268123	0.000313
9	RABGAP1	8	10000	125703287	125867147	25.6809	0.019	rs2302590	0.00476
16	NLRC5	26	10000	57050985	57117436	61.5108	0.0191	rs3751710	0.000183
17	PRPSAP2	9	10000	18759611	18834599	31.287	0.0191	rs874637	0.00644
1	TMEM53	6	10000	45119500	45140099	24.6205	0.0191	rs11211021	0.00547
12	VAMP1	2	10000	6571403	6579843	9.72838	0.0192	rs1017101	0.00824
17	METTL16	13	10000	2319347	2415200	32.3463	0.0192	rs2028600	0.00409
19	DACT3-AS1	5	10000	47163620	47180713	17.9545	0.0192	rs874462	0.0034
1	TGFBR3	69	10000	92145899	92371559	146.353	0.0192	rs10493860	8.12e-05
6	IL20RA	9	10000	137321107	137366317	29.8321	0.0192	rs11755272	7.55e-05
12	BRAP	5	10000	112079949	112123790	16.6332	0.0193	rs11065987	0.00383
22	EIF3D	7	10000	36906896	36925277	21.6112	0.0193	rs6000293	0.00274
4	CRMP1	30	10000	5822490	5894810	66.4815	0.0193	rs10021878	0.00448
6	TMEM200A	11	10000	130687425	130764210	40.209	0.0193	rs1398817	0.00531
9	DENND4C	19	10000	19230762	19374137	57.9603	0.0193	rs1129101	0.00321
17	EVPL	4	10000	74002926	74023507	13.4418	0.0194	rs2665993	0.00124
4	NIPAL1	2	10000	48018790	48039080	8.24239	0.0194	rs321622	0.0409
1	ZNF691	4	10000	43312243	43318146	15.3215	0.0195	rs7520697	0.00507
20	BIRC7	3	10000	61867234	61871859	11.9745	0.0195	rs6011691	0.00157
21	DYRK1A	23	10000	38739858	38887679	62.9255	0.0195	rs2835741	0.000539
6	WISP3	4	10000	112375277	112390887	14.6178	0.0196	rs1230345	0.0117
17	DNAH17	58	10000	76419777	76573476	110.753	0.0197	rs2120659	0.00343
14	KCNK10	43	10000	88646451	88793256	94.8598	0.0198	rs7140315	0.000299
17	PHF12	2	10000	27232270	27278508	7.95816	0.0199	rs2277665	0.02
19	SF3A2	2	10000	2236815	2248678	9.35086	0.0199	rs2074860	0.0172
1	AHDC1	3	10000	27860755	27930143	14.636	0.0199	rs7512595	0.00543
2	RALB	2	10000	121010413	121052286	10.476	0.0199	rs3931840	0.0212
3	ALDH1L1	29	10000	125822403	125900029	70.7425	0.02	rs7630090	0.00135
18	MIB1	9	10000	19321289	19450918	26.9384	0.0201	rs14062	0.0144
1	CR1L	12	10000	207818457	207897036	41.425	0.0201	rs10494884	0.00809
3	KIF9-AS1	2	10000	47205859	47285606	10.4672	0.0201	rs7620997	0.0154
7	ZNF777	4	10000	149128453	149158053	15.583	0.0201	rs3735319	0.00773
8	FBXO43	2	10000	101145587	101158099	8.3991	0.0201	rs11775440	0.00572
2	ASTL	2	10000	96789588	96804175	8.4085	0.0202	rs749457	0.011
17	PRPSAP1	8	10000	74306867	74350230	22.4206	0.0203	rs407281	0.00751
5	OTP	2	10000	76924536	76934522	8.38515	0.0203	rs2241367	0.0341
7	DLD	2	10000	107531551	107561643	8.08514	0.0203	rs10263341	0.00673
17	FBF1	4	10000	73906617	73937119	16.0044	0.0204	rs1135889	0.00182
1	PPP1R12B_2	5	10000	202431870	202557697	21.3563	0.0204	rs1890875	0.00532
6	ZDHHC14	26	10000	157802556	158094977	63.0574	0.0204	rs12055716	0.00958
13	LCP1	18	10000	46700057	46756459	45.3836	0.0205	rs10492449	0.0135
11	LOC100126784	2	10000	19732479	19736218	10.1933	0.0206	rs1319701	0.0172
11	TYR	18	10000	88911039	89028927	57.6176	0.0206	rs1393350	0.0033
12	NDUFA9	8	10000	4758263	4796720	25.3602	0.0206	rs4147695	0.00435
1	HS2ST1	16	10000	87380334	87575681	54.2747	0.0206	rs12139634	0.00601
2	USP34	23	10000	61414589	61697849	67.3693	0.0206	rs2290324	0.00438
17	ATAD5	3	10000	29159022	29222295	11.43	0.0207	rs11080134	0.00267
17	FMNL1	5	10000	43299291	43324683	17.1203	0.0207	rs1552458	0.00812
7	SAMD9L	5	10000	92759367	92777680	17.2995	0.0207	rs28662	0.00075
12	SMARCC2	3	10000	56555635	56583351	12.13	0.0208	rs7960225	0.0303
1	LOC149134	3	10000	246952918	246954788	12.4508	0.0209	rs6694274	0.00283
11	ODF3	2	10000	196760	200258	7.76558	0.021	rs3802985	0.0274
15	DPH6	26	10000	35663169	35838404	72.3159	0.021	rs1020307	0.00427
1	PTCH2	4	10000	45285515	45308616	17.7762	0.021	rs3795720	0.0226
12	IFNG-AS1	6	10000	68383224	68415107	23.5761	0.0211	rs3015002	0.00422
5	SERINC5	45	10000	79407049	79551898	97.1862	0.0211	rs4704635	0.00135
9	CDKN2B	4	10000	22002901	22009312	15.6466	0.0211	rs3217992	0.0053
9	SURF6	2	10000	136197542	136203047	7.61312	0.0211	rs886090	0.0152
19	PRMT1	2	10000	50180408	50191707	7.94852	0.0212	rs892149	0.00482
20	TTI1	7	10000	36611422	36661833	23.959	0.0212	rs6097259	0.0134
3	GPR87	3	10000	151011875	151034636	12.861	0.0212	rs2242353	0.00609
6	HECA	3	10000	139456248	139501946	13.1414	0.0213	rs2327935	0.0195
8	PKIA	6	10000	79428335	79517502	27.8612	0.0213	rs7837755	0.00994
5	FCHSD1	4	10000	141018868	141030986	14.3818	0.0214	rs2052455	0.0123
1	IFI16	7	10000	158979681	159024945	32.0814	0.0216	rs12094741	0.0182
3	GAP43	21	10000	115342150	115440334	48.3072	0.0216	rs6803101	0.00751
13	LINC00452	4	10000	114598075	114624290	14.8448	0.0217	rs7329468	0.003
15	IQGAP1	22	10000	90931472	91045475	68.6737	0.0217	rs2601192	0.00665
2	PDIA6	16	10000	10923516	10978103	50.1159	0.0217	rs1198873	0.00673
12	CPSF6	7	10000	69633316	69668138	23.6994	0.0218	rs7308481	0.0384
12	GALNT8	9	10000	4829751	4881892	31.9003	0.0219	rs2359467	0.00895
16	ZFP90	5	10000	68573660	68601039	20.4033	0.0219	rs1645929	0.0108
1	ADAMTSL4-AS1	5	10000	150533370	150547028	16.6092	0.0219	rs11204666	0.00919
3	SLC6A11	34	10000	10857916	10980146	83.4048	0.0219	rs2581215	0.000246
5	GLRA1	11	10000	151202073	151304397	37.2784	0.0219	rs2964601	0.0155
15	STARD9	14	10000	42867856	43013196	53.1341	0.022	rs11632169	0.0179
2	NBEAL1	11	10000	203879601	204082717	40.2636	0.022	rs7573079	0.00144
11	PARVA	52	10000	12399025	12556903	105.346	0.0221	rs10831815	0.00161
2	SLC40A1	4	10000	190425315	190445537	15.7927	0.0221	rs1123109	0.0152
17	LOC102723517	8	10000	70030247	70053875	28.5721	0.0222	rs2058742	0.00511
4	PTPN13	21	10000	87515467	87736328	61.8871	0.0222	rs7660964	0.0101
6	C6orf147	4	10000	73983861	74020088	15.8767	0.0222	rs2168113	0.00868
1	USP33	2	10000	78161673	78225564	7.70166	0.0223	rs12030080	0.0452
1	ARF1	2	10000	228270360	228286913	7.80405	0.0224	rs3820624	0.00584
5	ZCCHC9	3	10000	80597401	80608965	11.4225	0.0224	rs2291940	0.00306
6	MCM9	5	10000	119134611	119256327	19.232	0.0224	rs988098	0.00562
7	SH2B2	2	10000	101928352	101962178	8.43147	0.0224	rs2960266	0.00697
16	ACSF3	9	10000	89160216	89222254	35.6385	0.0225	rs11076770	0.000353
3	LINC01214	10	10000	149983193	150041534	28.746	0.0225	rs6440665	0.00435
9	TLE1	33	10000	84198597	84303596	64.0798	0.0225	rs1573078	0.0059
16	PRSS8	2	10000	31142753	31147151	10.121	0.0226	rs2855475	0.0222
18	HDHD2	5	10000	44633780	44676871	17.754	0.0226	rs13547	0.00579
22	MCHR1	3	10000	41075181	41078818	10.4929	0.0226	rs133074	0.00366
2	FAM168B	5	10000	131805448	131851004	21.773	0.0226	rs10928516	0.0135
6	ORC3	10	10000	88299784	88377172	30.5907	0.0226	rs9450763	0.00172
11	RAPSN	2	10000	47459307	47470730	10.6158	0.0227	rs3824867	0.0157
17	NOS2	11	10000	26083791	26127555	31.9359	0.0227	rs3794764	0.00454
19	TRAPPC6A	2	10000	45666185	45681501	9.19511	0.0228	rs12460041	0.013
1	C1orf167	6	10000	11822249	11849642	22.1131	0.0228	rs12564559	0.000845
1	VANGL2	7	10000	160370363	160398468	22.3302	0.0228	rs6688100	0.00316
2	CTDSP1	2	10000	219263060	219270664	10.1455	0.0228	rs2252235	0.0242
5	SLC9A3	8	10000	473333	524549	22.7698	0.0228	rs11748410	0.0205
14	NUDT14	2	10000	105639273	105647660	10.0861	0.0229	rs11625862	0.016
17	GRB2	4	10000	73314156	73401790	18.2198	0.0229	rs9899687	0.0156
19	CCDC155	5	10000	49891474	49921256	22.9499	0.0229	rs11671438	1.52e-05
1	FOXJ3	11	10000	42642209	42801548	37.6459	0.0229	rs7539485	0.0169
21	SH3BGR	12	10000	40817796	40887433	34.9518	0.0229	rs2049823	0.00608
22	GATSL3	2	10000	30681106	30685616	8.32863	0.0229	rs2108093	0.0359
3	PCNP	3	10000	101293041	101313281	12.6233	0.0229	rs6769049	0.00454
4	SMIM14	7	10000	39552545	39640481	21.4725	0.0229	rs977385	0.00945
1	LGALS8	19	10000	236681513	236716279	48.9675	0.023	rs1266384	0.00254
22	GRAP2	19	10000	40297085	40369346	49.1377	0.023	rs739091	0.00235
11	BDNF	6	10000	27676441	27743605	21.2944	0.0231	rs10835211	0.00204
2	SCARNA5	3	10000	234184371	234184649	15.859	0.0231	rs2241880	0.015
5	JADE2	16	10000	133861339	133918920	43.7661	0.0233	rs13178130	0.00349
18	MIR133A1HG	2	10000	19405439	19411367	10.1524	0.0234	rs4591246	0.0194
9	FOXE1	2	10000	100615536	100618997	8.01572	0.0234	rs1443434	0.00552
1	SLC16A4	7	10000	110905472	110933704	20.9984	0.0235	rs12410178	0.016
10	AKR1E2	6	10000	4868368	4890251	18.2161	0.0236	rs12240276	0.00845
9	TNC	33	10000	117781853	117880536	79.4828	0.0236	rs2297181	0.000412
15	BBS4	5	10000	72978519	73030817	16.2811	0.0237	rs11637927	0.000818
2	UBXN2A	3	10000	24163375	24223693	10.8689	0.0237	rs4665251	0.00357
1	LOC100506963	2	10000	24086871	24104787	7.96159	0.0239	rs11591202	0.0189
10	AKR1C1	2	10000	5005453	5020158	10.3492	0.024	rs4445550	0.0155
4	IDUA	3	10000	980784	998345	11.1462	0.024	rs3796622	0.018
17	AATK	7	10000	79091095	79139872	19.5788	0.0241	rs9900420	0.00671
2	ACOXL	77	10000	111490149	111875799	160.046	0.0241	rs1439287	9.41e-05
22	MIEF1	2	10000	39898283	39914137	8.58958	0.0242	rs4821903	0.00922
3	CLDN11	4	10000	170136652	170152479	16.4117	0.0243	rs7616830	0.0156
4	RPL34-AS1	10	10000	109459345	109541613	32.1942	0.0243	rs7688462	0.0119
12	STAB2	73	10000	103981068	104160502	134.87	0.0244	rs831423	0.00109
1	MATN1-AS1	2	10000	31191618	31199593	7.85981	0.0244	rs1149042	0.00506
5	CAPSL	13	10000	35904397	35938881	38.1971	0.0244	rs6451236	0.00249
19	FBN3	26	10000	8130286	8212385	62.6206	0.0245	rs4804063	0.00162
19	IZUMO1	5	10000	49244144	49250166	23.4879	0.0245	rs2307019	0.0161
21	TMPRSS3	11	10000	43791995	43816955	28.2256	0.0245	rs928302	0.00367
3	LRTM1	3	10000	54952380	54962072	11.2538	0.0245	rs9873721	0.0206
4	RWDD4	6	10000	184560788	184580331	18.3503	0.0245	rs4547833	0.0336
18	PTPN2	12	10000	12785476	12884334	32.8924	0.0246	rs10502416	0.00408
22	LIMK2	10	10000	31608249	31676066	29.7235	0.0246	rs5997919	0.00709
5	FBXW11	9	10000	171288555	171433877	29.5481	0.0247	rs839294	0.00881
1	RPL22	2	10000	6245079	6259679	7.45072	0.0248	rs11121449	0.00635
22	TST	2	10000	37406899	37416224	7.38152	0.0248	rs4764	0.00687
13	SGCG	49	10000	23755059	23899304	99.7238	0.0249	rs9507065	0.00247
17	NSF	6	10000	44668034	44834828	20.341	0.0249	rs199533	0.00767
20	SNAP25-AS1	58	10000	10004459	10200154	105.202	0.0249	rs524625	0.00355
3	LOC253573	12	10000	186172769	186211450	32.0772	0.0249	rs6770219	0.00378
15	LRRK1	44	10000	101459459	101610317	99.356	0.025	rs6598406	0.00394
1	FAM73A	3	10000	78245308	78345225	9.79198	0.025	rs12085547	0.0382
22	KDELR3	2	10000	38864066	38879452	7.51554	0.025	rs2269609	0.0209
19	VSTM2B	8	10000	30017490	30055226	20.6814	0.0251	rs10416935	0.0043
3	CCDC12	5	10000	46963219	47023500	19.6276	0.0252	rs11130110	0.0128
13	ZC3H13	5	10000	46536313	46626896	17.8173	0.0253	rs4294711	0.0366
17	ABCA9	11	10000	66970772	67057136	35.9091	0.0253	rs7207125	0.00498
2	SPTBN1	28	10000	54683453	54898583	82.2385	0.0253	rs2941584	0.000792
22	XPNPEP3	6	10000	41253084	41328823	19.544	0.0254	rs138352	0.00732
2	IWS1	5	10000	128238382	128284087	15.9872	0.0254	rs2078028	0.0159
6	SYCP2L	28	10000	10887063	10974541	63.6477	0.0254	rs1890486	0.00178
11	SAA4	3	10000	18252901	18258384	11.2687	0.0256	rs10832908	0.0161
2	GPR1	10	10000	207040041	207082771	27.3708	0.0257	rs1362466	0.00218
7	ASNS	5	10000	97481428	97501854	16.8792	0.0257	rs10486011	0.00409
7	GIMAP1-GIMAP5	7	10000	150413644	150440737	24.3155	0.0257	rs11772925	0.00112
17	TM4SF5	2	10000	4675186	4686506	7.38701	0.0258	rs9912225	0.0432
1	ITLN2	4	10000	160914815	160924589	13.6716	0.0258	rs4656971	0.00314
22	CHEK2	6	10000	29083730	29137822	17.1613	0.0258	rs2073327	0.00768
10	ZSWIM8-AS1	2	10000	75556271	75561157	7.55744	0.0259	rs2292307	0.0148
11	PSMD13	14	10000	236807	252984	39.6914	0.0259	rs2272566	0.00242
12	ABCD2	7	10000	39945021	40013843	22.574	0.0259	rs7968837	0.00875
17	TOM1L2	9	10000	17746821	17875784	40.8233	0.0259	rs12951376	0.0215
22	TTC28	45	10000	28374001	29075853	107.449	0.0259	rs138646	0.00277
12	MUC19	68	10000	40787195	40964557	161.712	0.026	rs1492328	0.00339
1	BTBD19	2	10000	45274153	45279801	8.36527	0.026	rs11211037	0.0194
16	CYB5B	7	10000	69458497	69500167	20.9651	0.0261	rs246141	0.00699
2	CD28	6	10000	204571197	204603636	18.4166	0.0261	rs1181390	0.00609
6	PTPRK	56	10000	128289923	128841819	107.901	0.0261	rs7738609	0.00213
1	PLEKHG5	8	10000	6526151	6580121	20.608	0.0262	rs3007421	0.000411
6	SIM1	16	10000	100836749	100911551	41.6324	0.0262	rs3778033	0.012
7	GIMAP8	4	10000	150147961	150176483	16.7855	0.0262	rs4146035	0.0151
12	MANSC4	3	10000	27915598	27924209	11.2002	0.0263	rs9668702	0.0124
1	GNG12	27	10000	68167148	68299155	63.7742	0.0263	rs17130282	0.00128
4	MTNR1A	5	10000	187454808	187476537	18.0962	0.0263	rs13140444	0.0109
14	PAPOLA	2	10000	96968712	97033453	9.94872	0.0264	rs2274795	0.0241
16	SLC38A7	4	10000	58700297	58718674	13.5418	0.0264	rs9806843	0.0136
19	ZNF404	2	10000	44376514	44384288	9.77309	0.0264	rs239938	0.0249
1	HMGCL	3	10000	24128366	24151949	11.3763	0.0264	rs2076343	0.0165
15	CYP1A2	2	10000	75041183	75048941	7.28389	0.0266	rs2472304	0.00702
22	HMGXB4	4	10000	35653444	35691800	19.2348	0.0266	rs2092029	0.00529
2	SCTR	18	10000	120197418	120282028	50.4053	0.0266	rs6748349	0.00543
16	TFAP4	3	10000	4307186	4323001	12.6627	0.0267	rs2283479	0.0126
19	ZNF331	13	10000	54024176	54083523	32.0622	0.0267	rs3746304	0.00385
18	CDH20	21	10000	59157774	59222365	44.0963	0.0268	rs12964819	0.00246
6	TMEM244	11	10000	130152388	130182416	32.7005	0.0268	rs9492393	0.000834
12	CNOT2	20	10000	70636773	70748773	57.0383	0.0269	rs7312892	0.00555
12	PTPN11	5	10000	112856535	112947717	14.9041	0.0269	rs11066320	0.00394
17	SSH2	10	10000	27952956	28257246	36.5116	0.0269	rs12601963	0.0117
9	NPR2	4	10000	35792405	35809728	15.8596	0.0269	rs878749	0.011
2	MIR4435-1HG	4	10000	112124590	112252692	11.2768	0.0271	rs1900710	0.0092
3	COPB2	3	10000	139076432	139108522	9.62993	0.0272	rs13060697	0.0222
10	PPP3CB	3	10000	75196185	75255782	13.8191	0.0274	rs3793663	0.0257
7	SPAM1	9	10000	123565285	123611461	25.538	0.0274	rs12706565	0.00595
1	COPA	9	10000	160258376	160313354	30.9062	0.0275	rs1802778	0.0105
22	LINC00229	12	10000	45002207	45021299	34.7183	0.0275	rs738361	0.00653
6	LOC101926962	3	10000	46871207	46877764	10.0238	0.0275	rs6910089	0.0135
9	NMRK1	11	10000	77676115	77703133	28.3919	0.0275	rs3780175	0.00229
2	IFIH1	3	10000	163123588	163175218	11.7626	0.0276	rs1990760	0.0276
12	DEPDC4	2	10000	100646041	100660857	7.28868	0.0278	rs828929	0.00751
1	GBAP1	2	10000	155183615	155197325	9.94992	0.0278	rs2990245	0.0187
6	MRS2	6	10000	24403135	24426422	19.2273	0.0278	rs2273606	0.0102
21	MIR5009	128	10000	28659821	29283529	219.917	0.0279	rs2830919	0.00114
6	TOB2P1	4	10000	28183115	28186707	19.7241	0.0279	rs1150704	0.0239
7	CUX1	68	10000	101459183	101927250	135.624	0.0279	rs10243429	0.00301
12	ATXN2	7	10000	111890017	112037480	30.1404	0.028	rs653178	0.000985
14	TMEM229B	7	10000	67936982	67982021	18.7087	0.028	rs3818242	0.0143
16	TMC7	8	10000	18995255	19075262	30.5477	0.028	rs8043993	0.0077
2	CKAP2L	5	10000	113495443	113522254	17.3823	0.028	rs3811040	0.00309
9	NOL8	2	10000	95059639	95087876	7.32824	0.028	rs10992302	0.0263
1	ITLN1	2	10000	160846329	160854960	7.94974	0.0281	rs2274910	0.00852
2	FTCDNL1	17	10000	200625258	200715896	43.4906	0.0281	rs2140486	0.00507
22	NF2	16	10000	29999544	30094589	41.7534	0.0282	rs13055076	0.000783
14	TMEM253	2	10000	21567095	21571883	7.06123	0.0284	rs4982408	0.0144
10	LINC00838	2	10000	34048640	34061608	7.8777	0.0285	rs2150768	0.0248
1	CD48	5	10000	160648535	160681641	14.5738	0.0285	rs10489639	0.0167
22	SMTN	6	10000	31477281	31500610	17.9136	0.0285	rs1004243	0.0127
13	CDC16	8	10000	115000361	115038150	32.4105	0.0286	rs11616761	0.00613
12	TMEM120B	14	10000	122150657	122219974	37.8705	0.0287	rs2720034	0.00416
5	HBEGF	3	10000	139712427	139726188	10.369	0.0287	rs7268	0.00776
10	IDI1	2	10000	1085963	1095061	9.16839	0.0288	rs7075188	0.0123
19	SYMPK	7	10000	46318699	46366548	21.736	0.0289	rs16980051	0.00262
22	LOC339666	6	10000	32772650	32780329	16.9248	0.0289	rs9619261	0.00242
7	EGFR	68	10000	55086724	55275031	125.745	0.0289	rs11506105	0.000666
8	WWP1	6	10000	87354993	87480178	16.9649	0.0289	rs7830128	0.0205
9	SYK	53	10000	93563961	93660842	102.938	0.0289	rs290974	0.000231
1	CNST	13	10000	246729638	246831884	35.3946	0.029	rs7539592	0.0181
4	CCNI	5	10000	77969176	77997125	14.5197	0.0291	rs4241602	0.0042
17	CAMKK1	10	10000	3763616	3796337	23.776	0.0292	rs9898774	0.0139
17	CASC3	2	10000	38296506	38328431	7.38596	0.0292	rs16965666	0.00794
11	ST3GAL4	18	10000	126225539	126284536	46.6641	0.0293	rs11220476	0.0175
10	ZMIZ1	59	10000	80828791	81076285	108.154	0.0294	rs1250550	1.37e-06
6	ZKSCAN4	2	10000	28212489	28220002	6.94364	0.0294	rs2235359	0.0126
8	SPAG1	4	10000	101170262	101254132	13.6069	0.0294	rs884698	0.00223
9	HSD17B3	13	10000	98997588	99064434	31.1715	0.0294	rs1119864	0.0112
10	ARHGAP19-SLIT1	33	10000	98912798	99052430	76.5668	0.0295	rs1468069	0.00934
12	IRAK3	10	10000	66582977	66648394	28.1343	0.0296	rs1732877	0.00745
7	AQP1	3	10000	30951414	30965131	10.2885	0.0296	rs11537661	0.00607
17	MINK1	10	10000	4736634	4801356	29.1042	0.0297	rs8078776	0.00225
9	SECISBP2	4	10000	91933387	91974578	12.3087	0.0297	rs3763616	0.00442
6	IPCEF1	67	10000	154475617	154677900	132.15	0.0298	rs9322454	0.000672
11	CADM1	63	10000	115044344	115375241	133.369	0.0299	rs6589490	0.000866
19	ZNF175	6	10000	52074530	52092991	17.4757	0.0299	rs4507016	0.00843
1	NSUN4	9	10000	46805848	46830824	27.6353	0.0299	rs10489769	0.0141
1	PVRL4	3	10000	161040780	161059385	10.072	0.0299	rs4559524	0.00617
1	ZNF124	7	10000	247285276	247335318	22.6188	0.0299	rs6663100	0.00589
6	SCML4	31	10000	108023360	108145521	73.3271	0.03	rs9320236	0.00544
12	CLEC2A	7	10000	10065825	10084980	19.1849	0.0301	rs688577	0.00826
4	FAM149A	10	10000	187065994	187093817	31.6292	0.0301	rs4862650	0.0115
12	GLS2	2	10000	56864727	56882198	7.46665	0.0302	rs6581096	0.0319
15	LINC00923	34	10000	98285845	98417659	83.5557	0.0302	rs12594202	0.00322
5	NLN	22	10000	65018022	65125111	55.1328	0.0302	rs7711077	0.0019
2	HECW2	63	10000	197063976	197457335	128.371	0.0303	rs16849064	0.00118
5	C5orf46	2	10000	147272270	147286101	7.31776	0.0303	rs11958481	0.0546
13	XPO4	10	10000	21351467	21476913	28.8428	0.0304	rs4146442	0.0189
6	MLIP	38	10000	53883713	54131078	89.5621	0.0305	rs2754779	0.00336
10	IDI2-AS1	4	10000	1068576	1090141	13.322	0.0306	rs7075188	0.0123
15	FAN1	8	10000	31196054	31235310	26.6053	0.0306	rs2873	0.0101
17	MPRIP	25	10000	16946073	17095962	69.3192	0.0307	rs2292528	0.00564
5	RNF145	6	10000	158584416	158637061	16.8239	0.0307	rs12055000	0.0282
22	HORMAD2	6	10000	30476452	30573062	17.9976	0.0309	rs2412973	0.0302
1	NLRP3	15	10000	247579457	247612406	35.3994	0.0311	rs4925659	0.00611
9	APBA1	47	10000	72042448	72287275	116.529	0.0311	rs2161056	0.00116
17	DHRS11	2	10000	34948225	34957233	7.2721	0.0312	rs12936319	0.0166
20	RBM38	4	10000	55966453	55984386	12.7955	0.0312	rs2426714	0.0187
5	UBLCP1	4	10000	158690088	158713048	14.725	0.0312	rs4921458	0.0195
6	GPR116	30	10000	46820241	46922675	69.9017	0.0313	rs10484844	0.00622
1	EIF2B3	13	10000	45316193	45452394	38.2515	0.0314	rs12407565	0.0108
1	FBLIM1	5	10000	16085254	16113084	17.1799	0.0314	rs2271545	0.029
15	SEMA7A	6	10000	74701629	74726299	17.4822	0.0315	rs8036030	0.00197
19	BTBD2	4	10000	1985446	2015702	11.4561	0.0315	rs2074625	0.0276
20	PLTP	4	10000	44527258	44541003	11.6108	0.0315	rs378114	0.0248
2	MFSD2B	3	10000	24232952	24247145	11.1305	0.0315	rs925229	0.0186
6	FAM184A	36	10000	119280993	119470358	83.154	0.0316	rs9387621	0.00351
7	LOC100505921	7	10000	7989469	8008383	18.4081	0.0316	rs37967	0.00604
18	NFATC1	38	10000	77155771	77289323	74.9141	0.0317	rs8091180	0.00575
2	TMEM247	5	10000	46706703	46711564	18.9208	0.0317	rs2121698	0.012
4	ARHGAP24	92	10000	86396283	86923823	165.835	0.0319	rs6848047	0.0036
5	HSD17B4	16	10000	118788137	118878030	48.1196	0.0319	rs25640	0.00209
5	PCDHB7	2	10000	140552201	140555957	8.58141	0.0319	rs17286891	0.0232
7	CAMK2B	12	10000	44256748	44365230	35.3719	0.0319	rs6968826	0.0129
16	FLJ30679	2	10000	86588925	86590905	8.30428	0.032	rs7189970	0.0184
19	ZNF841	5	10000	52567718	52599018	17.5623	0.0321	rs1560690	0.0126
3	SEC22A	4	10000	122920773	122992982	13.9872	0.0321	rs7643790	0.0191
12	HECTD4	11	10000	112597991	112819896	32.9033	0.0322	rs11066188	0.00214
12	MLXIP	5	10000	122516633	122631894	18.5268	0.0322	rs7488857	0.0246
8	NCALD	103	10000	102698769	103137135	190.842	0.0322	rs7816613	0.001
10	ADARB2-AS1	10	10000	1568824	1599179	29.9667	0.0323	rs4528239	0.00475
16	KAT8	4	10000	31128984	31142714	16.3839	0.0323	rs1978487	0.0168
18	KIAA1468	14	10000	59854523	59974355	36.6899	0.0323	rs11663647	0.00195
17	CA10	110	10000	49707673	50237377	202.36	0.0324	rs12603060	0.012
18	CIDEA	7	10000	12254317	12277594	17.0323	0.0324	rs8084404	0.00682
19	EMR1	22	10000	6887559	6940464	56.7428	0.0324	rs391020	0.0124
1	ZNHIT6	8	10000	86115105	86174116	24.6231	0.0325	rs821378	0.0105
10	PFKFB3	48	10000	6186842	6277507	85.8431	0.0326	rs630204	0.00416
11	CHRM1	2	10000	62676150	62689012	7.06643	0.0326	rs544978	0.0387
16	SLC7A5	6	10000	87863628	87903100	17.0955	0.0326	rs11865049	0.00512
1	OSCP1	6	10000	36883506	36916086	18.0402	0.0326	rs10493076	0.00805
6	FAM120B	21	10000	170599790	170716159	57.4717	0.0326	rs9348266	0.000812
2	KYNU	38	10000	143635194	143799885	89.1312	0.0327	rs617158	0.00525
3	SETD2	6	10000	47057897	47205467	22.2018	0.0327	rs11917361	0.00894
4	SLC39A8	22	10000	103172197	103266655	51.9266	0.0327	rs7664683	0.00118
7	ZPBP	8	10000	49977023	50132860	23.1268	0.0327	rs11983726	0.000458
12	TSPAN9	78	10000	3186520	3395730	135.318	0.0328	rs614616	0.00415
20	ZHX3	11	10000	39807088	39928739	31.1187	0.0328	rs6072317	0.0116
6	RCAN2	24	10000	46188466	46459804	54.4262	0.0328	rs1554787	0.00563
16	RNF166	2	10000	88762902	88772829	6.91178	0.0329	rs11648894	0.0101
19	SLC25A42	6	10000	19174802	19223841	22.1065	0.0329	rs12971493	0.0229
3	HEG1	24	10000	124684553	124774802	53.653	0.033	rs1574733	0.000446
12	GUCY2C	6	10000	14765567	14849519	16.7083	0.0331	rs4764112	0.00515
12	VPS33A	2	10000	122716093	122751068	7.19327	0.0332	rs907482	0.0113
19	SIGLEC9	2	10000	51628136	51639520	7.312	0.0332	rs2075803	0.0132
19	ZNF229	13	10000	44930422	44952766	33.9365	0.0332	rs1062098	0.0055
1	KIF2C	3	10000	45205489	45233438	10.6895	0.0332	rs3795712	0.0194
7	SND1	34	10000	127292201	127732659	91.0329	0.0332	rs10251548	0.00725
1	CELA3B	2	10000	22303417	22315847	6.93207	0.0334	rs10799722	0.0259
22	TEF	6	10000	41763336	41795332	18.6746	0.0334	rs2073167	0.00976
11	PRRG4	4	10000	32851480	32879669	13.9507	0.0337	rs7944652	0.0254
10	FAM208B	22	10000	5726800	5805703	62.5366	0.0338	rs2275774	0.000128
5	HSPA4	7	10000	132387661	132440709	20.7738	0.0338	rs7730747	0.0288
17	CLTC	8	10000	57697049	57774317	26.284	0.0339	rs9652857	0.0176
14	MTA1	4	10000	105886185	105937057	12.2089	0.034	rs8021311	0.00868
17	ABCA10	15	10000	67144147	67240956	38.8141	0.034	rs10491178	0.000332
22	L3MBTL2	6	10000	41601312	41627275	20.9568	0.034	rs139461	0.00276
17	FLOT2	2	10000	27206356	27224715	7.64342	0.0341	rs8081659	0.0501
18	SMIM21	4	10000	73121826	73139589	13.7058	0.0341	rs4622605	0.0222
19	SHC2	9	10000	416582	460996	24.9309	0.0341	rs10426188	0.0286
14	GZMB	4	10000	25100160	25103432	17.1908	0.0342	rs2273844	0.022
4	LOC344967	5	10000	40044536	40058819	12.6327	0.0342	rs2667720	0.00986
7	GIMAP5	2	10000	150434435	150440737	7.75843	0.0342	rs6965571	0.0146
9	COL5A1	68	10000	137533650	137736688	129.983	0.0342	rs7044529	0.00402
12	SLC38A4	16	10000	47158543	47219780	38.9705	0.0343	rs2079787	0.0243
2	NAB1	5	10000	191513847	191557492	15.576	0.0343	rs10931468	0.00477
8	ADAM18	17	10000	39442086	39587583	44.1721	0.0343	rs13268577	0.00582
16	MIR548D2	23	10000	22729602	22803362	45.9257	0.0344	rs209460	0.00368
19	CYP2B7P	3	10000	41430169	41456565	9.27587	0.0344	rs3844443	0.0219
7	GLCCI1	20	10000	8008373	8128709	53.3533	0.0344	rs17142727	0.00252
11	DENND5A	12	10000	9160374	9286873	33.3047	0.0345	rs1353730	0.00784
2	STAT1	12	10000	191833761	191878976	31.0158	0.0345	rs13029247	0.0053
10	OBFC1	10	10000	105637317	105678045	31.7244	0.0347	rs10748858	0.0168
6	AKIRIN2	7	10000	88384577	88411985	21.671	0.0347	rs4707385	0.00133
1	CAP1	5	10000	40506254	40538321	18.0279	0.0348	rs3806207	0.0149
6	KHDC1	7	10000	73951037	74019938	20.9106	0.0348	rs2168113	0.00868
14	DIO2	7	10000	80663867	80697397	19.4123	0.0349	rs224995	0.0227
20	PTPN1	12	10000	49126857	49201300	36.6093	0.0349	rs932420	0.0125
14	LINC00639	31	10000	39218542	39386086	70.4053	0.035	rs17108424	0.00264
16	TAOK2	2	10000	29985187	30003582	6.59687	0.0351	rs4583255	0.0165
17	RNASEK-C17orf49	2	10000	6915735	6920843	7.41062	0.0351	rs7338	0.0215
10	FAM45A	2	10000	120863610	120897223	8.45802	0.0353	rs2271359	0.0142
12	RNU6-19P_12	53	10000	11944823	12079107	98.554	0.0354	rs2239177	0.000323
1	LOC100128787	4	10000	101092605	101112560	12.1021	0.0354	rs12747584	0.0191
12	C1S	3	10000	7167979	7178335	11.4324	0.0355	rs11064498	0.0292
1	WDR64	49	10000	241815579	241965434	93.4067	0.0355	rs10926579	0.00321
4	FABP2	3	10000	120238404	120243316	9.93524	0.0355	rs11724758	0.0178
5	PRELID2	12	10000	145135906	145214932	33.2512	0.0355	rs104186	0.00509
17	ANKFN1	42	10000	54230835	54560007	91.0745	0.0356	rs2192214	0.000543
7	MAFK	3	10000	1570367	1582679	12.5975	0.0356	rs3735656	0.0208
10	ENTPD7	4	10000	101419262	101471002	13.9079	0.0357	rs3740078	0.00916
10	FAM45B_10	2	10000	120863628	120897376	8.45802	0.0357	rs2271359	0.0142
21	LINC00111	8	10000	43099461	43117496	21.5285	0.0357	rs12482237	0.0108
2	PDE11A	88	10000	178487976	178973066	181.815	0.0357	rs16866042	0.00761
19	DENND1C	3	10000	6467214	6481819	9.33272	0.0358	rs3745571	0.0105
2	LHCGR	29	10000	48913912	48982880	60.9113	0.0358	rs7584253	0.00359
3	LINC01100	2	10000	159738435	159749210	6.98036	0.0359	rs485499	0.0224
5	FASTKD3	4	10000	7859271	7869150	11.9915	0.0359	rs16879258	0.0237
9	CCDC183	4	10000	139690789	139702193	13.9373	0.036	rs945387	0.00045
3	LSG1	5	10000	194361516	194393206	17.0404	0.0361	rs1675932	0.0324
9	TXN	14	10000	113006091	113018920	28.4084	0.0362	rs4135188	0.0162
10	SRGN	3	10000	70847827	70864567	9.50898	0.0363	rs2855022	0.0271
19	CPT1C	3	10000	50194364	50216988	9.89006	0.0363	rs892149	0.00482
3	ATP6V1A	3	10000	113465865	113530905	12.4832	0.0364	rs9828099	0.0326
11	SAA2-SAA4	5	10000	18252901	18270221	14.2307	0.0365	rs10832908	0.0161
5	CKMT2-AS1	9	10000	80533383	80597388	24.4362	0.0365	rs12652649	0.00283
13	DLEU7	33	10000	51286758	51417885	70.1663	0.0366	rs592333	0.00211
17	C17orf49	2	10000	6918055	6920843	7.41062	0.0367	rs7338	0.0215
17	TEN1-CDK3	5	10000	73975297	74002080	15.6	0.0367	rs2069528	0.00162
4	GC	12	10000	72607410	72671237	31.7101	0.0367	rs1491709	0.0221
18	LINC00683	3	10000	74331733	74335516	9.28231	0.0368	rs17649429	0.0145
3	LINC00877	17	10000	72084669	72149606	38.7256	0.0368	rs9840945	0.00372
10	C10orf128	15	10000	50362768	50396445	36.7175	0.0369	rs2725180	0.00401
19	KMT2B	4	10000	36208920	36229781	11.0843	0.0369	rs16970648	0.00525
9	CD274	11	10000	5450502	5470567	32.1694	0.0369	rs10125854	0.000951
14	COX16	6	10000	70791797	70826448	16.9694	0.037	rs2877657	0.0196
16	MIR548AA2	23	10000	22729602	22803363	45.9257	0.037	rs209460	0.00368
20	TOP1	9	10000	39657461	39753126	25.0005	0.037	rs6129760	0.00451
9	CDKN2B-AS1	18	10000	21994789	22121093	50.5677	0.037	rs3217992	0.0053
19	PTPRH	7	10000	55692614	55720874	16.997	0.0371	rs2288522	0.00904
1	EIF2D	6	10000	206764973	206785904	15.9068	0.0371	rs3813973	0.00682
3	SUSD5	21	10000	33191536	33260707	50.6641	0.0372	rs6793960	0.00355
10	SFXN4	5	10000	120900424	120925204	14.4856	0.0373	rs10886406	0.00986
13	SLC25A30	2	10000	45967453	45992590	7.80507	0.0373	rs4433707	0.0237
8	PCAT2	7	10000	128084938	128094466	19.346	0.0373	rs1551510	0.00085
2	SP140L	19	10000	231191893	231268445	41.2881	0.0374	rs6710287	0.00653
3	HPS3	12	10000	148847370	148891305	35.6606	0.0374	rs4681169	0.00341
21	D21S2088E	7	10000	24733425	24757156	18.2153	0.0375	rs17004377	0.00464
18	KIAA1328	31	10000	34409079	34805288	90.494	0.0376	rs8089495	0.011
2	2018-09-10	6	10000	110300373	110371783	17.0264	0.0376	rs6732116	0.00797
1	LINC01057	57	10000	95123088	95285837	137.231	0.0377	rs7513758	0.00109
12	C12orf40	6	10000	40019971	40115720	18.5504	0.0378	rs7487232	0.0182
13	LINC00381	4	10000	74993309	75009296	10.4591	0.0378	rs17714988	0.00533
20	MACROD2-IT1	10	10000	14535029	14609554	28.3642	0.0378	rs4814312	0.0134
19	DMWD	2	10000	46286263	46296060	7.57452	0.0379	rs8109951	0.0159
1	PLD5	103	10000	242251688	242687998	175.058	0.038	rs12144712	0.00195
9	KIAA1958	25	10000	115249247	115427591	54.7452	0.038	rs2676624	0.00758
9	NFX1	7	10000	33290417	33371155	18.094	0.038	rs675469	0.0132
11	SAA2	3	10000	18259779	18270221	8.75611	0.0381	rs10832908	0.0161
3	FYCO1	17	10000	45959390	46037316	48.8321	0.0381	rs17330872	0.00081
6	KIAA0408	4	10000	127759550	127780535	13.0478	0.0381	rs9375513	0.0175
1	KHDRBS1	2	10000	32479294	32526460	6.59498	0.0383	rs11579117	0.0103
22	IL17REL	4	10000	50432941	50451055	13.7596	0.0384	rs5771069	0.0225
8	MCPH1	140	10000	6264112	6501140	244.62	0.0384	rs2515431	0.00219
22	TOP3B	4	10000	22311396	22337240	12.9924	0.0385	rs2283797	0.00364
2	LOC101805491	5	10000	46656328	46668972	17.0099	0.0387	rs7556828	0.00803
3	NR1D2	2	10000	23986750	24022109	6.55265	0.0387	rs4589882	0.0505
8	ADRA1A	46	10000	26605666	26722922	86.7087	0.0387	rs4236678	0.0134
12	ATP2A2	3	10000	110719031	110788897	9.15495	0.0388	rs1860561	0.0115
12	YBX3	6	10000	10851675	10875953	18.7381	0.0388	rs3816566	0.00558
1	PSEN2	3	10000	227058272	227083804	10.1688	0.0388	rs1295640	0.0249
22	LIF	3	10000	30636435	30642840	8.39996	0.0388	rs715605	0.0518
4	CXCL13	6	10000	78432906	78532988	16.3248	0.0388	rs355686	0.00238
1	TNFRSF25	2	10000	6521213	6526255	8.34851	0.0389	rs11800462	0.0329
15	KLHL25	8	10000	86302558	86338189	20.1516	0.039	rs2614658	0.0239
11	FOLH1	2	10000	49168186	49230222	6.47706	0.0391	rs202700	0.0159
8	ADAM2	15	10000	39601254	39695808	38.6872	0.0391	rs673382	0.000559
7	DNAJC30	2	10000	73095247	73097781	8.63852	0.0392	rs1128349	0.0283
5	LPCAT1	27	10000	1461541	1524076	57.1453	0.0395	rs4406174	0.00303
13	USP12-AS2	2	10000	27746395	27757640	8.73089	0.0396	rs2281979	0.0304
20	MIR5095	14	10000	55913212	55998278	30.8724	0.0396	rs11696581	0.00289
19	TMEM86B	3	10000	55738001	55740632	8.71369	0.0397	rs4255895	0.0246
1	PANK4	3	10000	2439974	2458035	10.388	0.0397	rs7535528	0.00733
2	SLC39A10	4	10000	196521531	196602426	14.3092	0.0397	rs1866452	0.0404
4	PRIMPOL	5	10000	185570766	185616112	14.6799	0.0397	rs2696051	0.0128
5	ARL10	2	10000	175792501	175800503	6.42252	0.0397	rs10214381	0.0254
10	SUPV3L1	3	10000	70939992	70968849	8.74095	0.0398	rs5018859	0.00332
11	UEVLD	4	10000	18552949	18610293	11.5908	0.0398	rs7950602	0.00508
11	RDX	7	10000	110045604	110167437	20.938	0.0399	rs3858406	0.0147
3	MAPKAPK3	2	10000	50649292	50686728	6.44874	0.0399	rs11130254	0.0158
2	ATG16L1	16	10000	234160216	234204320	46.4546	0.0401	rs2241880	0.015
1	PLOD1	5	10000	11994723	12035599	13.3398	0.0402	rs6697996	0.0332
10	SPAG6	2	10000	22634373	22706539	8.274	0.0403	rs1170549	0.00993
12	KNTC1	10	10000	123011808	123110947	27.513	0.0403	rs7979863	0.0157
4	HTT	20	10000	3076236	3245687	51.6149	0.0403	rs3856973	0.01
5	PCDHB4	2	10000	140501331	140505203	8.35682	0.0403	rs3733697	0.0382
2	SPC25	3	10000	169727400	169746944	9.39931	0.0405	rs506273	0.0103
6	SERPINB9	8	10000	2887499	2903546	17.7443	0.0405	rs9392442	0.0036
7	ZNF679	4	10000	63688851	63727309	10.231	0.0405	rs11763256	0.0463
1	SLC35D1	6	10000	67465014	67520080	18.2884	0.0406	rs2755244	0.0275
22	UFD1L	4	10000	19437463	19466738	13.2987	0.0406	rs2073758	0.0275
2	PQLC3	4	10000	11295497	11318998	12.8684	0.0407	rs2271622	0.0171
12	PPP1CC	4	10000	111157612	111180783	12.6745	0.0408	rs16940970	0.00943
13	DAOA	9	10000	106118215	106143383	24.4622	0.0408	rs7332963	0.00264
20	PXMP4	2	10000	32290549	32308136	6.5817	0.0408	rs910397	0.0103
5	SPINK13	2	10000	147648422	147665773	6.40773	0.0411	rs12655663	0.0225
16	GAN	16	10000	81348570	81413803	39.0106	0.0412	rs12447403	0.00721
17	PER1	2	10000	8043787	8055753	6.9003	0.0412	rs2304911	0.0432
9	MORN5	11	10000	124922186	124962367	28.3926	0.0412	rs913933	0.00906
22	LOC100128531	4	10000	25498383	25508659	11.7675	0.0414	rs2294371	0.0059
19	SUGP2	6	10000	19101696	19144380	18.7956	0.0415	rs2013813	0.0135
9	LINC00583	6	10000	13927969	13945606	18.4199	0.0415	rs13298062	0.0051
14	RIN3	52	10000	92980124	93155334	88.3731	0.0416	rs737522	0.00202
1	UAP1	5	10000	162531295	162569633	14.1285	0.0416	rs1995874	0.0233
3	MRAS	8	10000	138066489	138124377	24.6744	0.0416	rs1720819	0.00894
3	NXPE3	4	10000	101498028	101547075	11.2368	0.0416	rs6797522	0.0098
10	CRTAC1	35	10000	99624756	99790585	67.0504	0.0417	rs556474	0.00136
8	ERICH5	11	10000	99076749	99105838	23.639	0.0417	rs2514344	0.00831
4	ARFIP1	8	10000	153701088	153833063	25.6201	0.0418	rs6822347	0.0138
2	C2orf48	15	10000	10281980	10350942	31.419	0.0419	rs13383316	0.0192
6	KCNK16	4	10000	39282473	39290330	14.7712	0.0419	rs11756091	0.0163
15	MAN2A2	4	10000	91447419	91465815	13.8094	0.042	rs2106673	0.0242
3	TRMT10C	3	10000	101280679	101285290	9.94509	0.0421	rs13072301	0.00488
4	TMEM156	18	10000	38968440	39034041	36.0365	0.0422	rs2566104	0.00314
8	RP1L1	17	10000	10463859	10512617	37.35	0.0423	rs12542104	0.00275
1	LDLRAP1	3	10000	25870075	25895377	12.3756	0.0424	rs4075184	0.033
10	NT5C2	6	10000	104847773	104953063	17.0303	0.0425	rs1163249	0.0148
12	C12orf79	29	10000	92378751	92536447	53.5436	0.0425	rs11106395	0.000473
16	DDX19A	2	10000	70380823	70407281	6.73851	0.0425	rs8059245	0.0101
8	ANGPT2	47	10000	6357174	6420784	91.4041	0.0425	rs2515431	0.00219
10	C10orf105	6	10000	73471457	73497581	16.657	0.0426	rs2166631	0.0461
1	NMNAT1	5	10000	10003485	10045556	15.9916	0.0427	rs1220421	0.0279
13	PSPC1	8	10000	20248891	20357159	23.8774	0.0428	rs3742147	0.00822
1	KCNK1	21	10000	233749749	233808258	47.2834	0.0428	rs4649240	0.00487
1	ZMYM4	7	10000	35734567	35887545	21.0521	0.0428	rs522821	0.0051
5	TAF7	2	10000	140698056	140700351	6.33267	0.0428	rs17602721	0.0228
6	KIF13A	33	10000	17759413	17987854	81.2001	0.0428	rs6912018	0.0112
7	AIMP2	2	10000	6048881	6063465	6.36525	0.0428	rs3779107	0.0456
5	TIFAB	3	10000	134784557	134788089	9.39922	0.0429	rs10050653	0.03
9	AGTPBP1	16	10000	88161453	88356944	40.7609	0.0429	rs11141031	0.00473
17	PSMB3	5	10000	36908965	36920484	12.2904	0.043	rs16968005	0.0389
1	OVGP1	5	10000	111956936	111970399	16.8799	0.043	rs2050607	0.000237
11	HYLS1	7	10000	125753508	125770541	19.2679	0.0431	rs529457	0.0213
17	C17orf62	2	10000	80400462	80408707	7.59626	0.0432	rs9303029	0.043
8	LINC00589	3	10000	29578775	29605625	8.9101	0.0432	rs6999981	0.0296
16	BCKDK	2	10000	31119614	31124112	6.9021	0.0435	rs749767	0.0137
13	GPALPP1	3	10000	45563686	45602404	8.44247	0.0436	rs9534021	0.0377
19	MYO9B	26	10000	17186590	17324104	52.1976	0.0436	rs8107108	0.0146
13	TPT1-AS1	3	10000	45915479	45965618	9.34573	0.0437	rs7333784	0.0241
15	PPCDC	6	10000	75315926	75343067	15.0936	0.0437	rs12917120	0.0404
16	C16orf72	4	10000	9185536	9213555	11.4398	0.0438	rs12931763	0.0111
11	TCP11L1	8	10000	33060962	33095109	21.7352	0.0439	rs3818229	0.0237
2	RSAD2	5	10000	7017795	7038363	13.4823	0.0439	rs16865717	0.0177
4	AFF1	32	10000	87856153	88062206	74.6202	0.0439	rs13103234	0.000912
6	DDX43	3	10000	74104284	74127289	10.3448	0.0439	rs311684	0.0217
19	GTPBP3	2	10000	17445790	17453540	6.45237	0.044	rs3810204	0.0179
20	CHD6	19	10000	40030742	40247133	48.2098	0.044	rs6016566	0.0123
17	RHOT1	5	10000	30469472	30552790	17.2186	0.0442	rs17182651	0.0408
1	FAM46C	8	10000	118148603	118171011	20.4618	0.0442	rs11581122	0.00266
10	LINC00705	2	10000	4698347	4704606	6.51961	0.0443	rs10508287	0.0109
10	USP54	2	10000	75257295	75335433	6.27566	0.0444	rs3793663	0.0257
13	MYCBP2	16	10000	77618791	77901177	40.0788	0.0444	rs4885445	0.0103
15	RASGRP1	8	10000	38780301	38857007	19.1975	0.0444	rs8035957	0.014
17	SRP68	4	10000	74034855	74068607	11.7034	0.0444	rs2598414	0.0214
19	IL12RB1	7	10000	18169804	18209626	19.6627	0.0444	rs3761041	0.0122
7	SLC26A3	11	10000	107405911	107443678	25.9832	0.0444	rs2158837	0.0251
7	POT1	24	10000	124462439	124570037	75.6954	0.0445	rs6466955	0.0214
11	VSTM5	6	10000	93553734	93583668	17.3635	0.0446	rs625359	0.0159
9	LOC101927575	10	10000	86678357	86709494	20.5588	0.0446	rs1898321	0.00228
3	DLEC1	4	10000	38080695	38164228	11.9379	0.0447	rs7630340	0.0214
19	ZFR2	18	10000	3804021	3869027	41.6216	0.0448	rs12979239	0.00966
17	WNT3	4	10000	44839871	44896126	11.6557	0.0449	rs415430	0.0205
21	PLAC4	3	10000	42547157	42557166	8.2114	0.0449	rs8130833	0.0234
2	SLC8A1	129	10000	40339285	40739575	220.498	0.0449	rs7593406	0.00275
14	SAV1	4	10000	51100297	51135071	12.0551	0.045	rs6572681	0.0228
7	RHEB	9	10000	151163097	151217010	27.2869	0.0451	rs2299962	0.00824
10	DLG5	14	10000	79550548	79686348	41.4312	0.0453	rs1248678	0.0123
3	ATR	10	10000	142168076	142297668	27.0215	0.0453	rs13091637	0.0141
20	FAM65C	17	10000	49202644	49308067	34.5919	0.0455	rs6091179	0.000916
22	TCN2	12	10000	31003069	31023047	30.229	0.0455	rs16988828	0.0306
11	KIAA1549L	25	10000	33563876	33695646	61.6447	0.0456	rs2076625	0.00822
2	IL1F10	7	10000	113825546	113833427	21.7866	0.0456	rs6761276	0.00433
1	NIPAL3	11	10000	24742244	24799473	27.755	0.0457	rs2272935	0.00636
9	LHX6	10	10000	124964855	124991091	22.0314	0.0457	rs1467737	0.00468
1	DCAF8	2	10000	160185504	160232350	6.35406	0.0458	rs1061511	0.0147
19	MAP2K2	7	10000	4090319	4124126	18.9603	0.046	rs350896	0.0121
2	ASXL2	14	10000	25962252	26101312	41.1907	0.046	rs890681	0.0202
18	LOC101927921	18	10000	41903399	42111662	44.8794	0.0461	rs12960247	0.00798
19	AP3D1	7	10000	2100986	2151556	18.6621	0.0461	rs3786971	0.0078
19	MBD3L1	2	10000	8953268	8954016	8.12709	0.0461	rs2969292	0.0406
19	RAB8A	5	10000	16222489	16244445	14.1657	0.0461	rs1043346	0.0107
1	ERMAP	7	10000	43282775	43310660	18.0171	0.0461	rs7520697	0.00507
22	FAM118A	7	10000	45705080	45737836	20.2972	0.0461	rs6007594	0.0146
2	LIMS2	7	10000	128395995	128439360	17.2219	0.0461	rs2288657	0.0234
5	PCDHGC5	6	10000	140868807	140892546	16.6898	0.0461	rs2237079	0.000345
6	UBE2J1	8	10000	90036343	90062619	20.3872	0.0461	rs1998576	0.00121
16	NDRG4	9	10000	58497548	58547523	20.1737	0.0462	rs4784045	0.0146
19	ZBTB32	2	10000	36203829	36207940	6.59707	0.0462	rs107068	0.0118
12	ANKRD33	4	10000	52281792	52285505	14.7356	0.0464	rs697635	0.021
1	DDAH1	61	10000	85784167	86044046	111.511	0.0465	rs669173	0.000225
7	MAGI2	444	10000	77646373	79082890	599.277	0.0465	rs725555	0.000652
15	DPH6-AS1	68	10000	35838395	36151202	118.614	0.0466	rs2254095	0.00522
17	BZRAP1-AS1	7	10000	56402810	56431088	17.6943	0.0466	rs2680691	0.00793
14	RNASE4	8	10000	21152371	21168761	18.4997	0.0467	rs11701	0.00112
16	CDYL2	50	10000	80637675	80838175	95.3303	0.0467	rs10871395	0.0118
2	CYP1B1	3	10000	38294745	38303323	8.85464	0.0467	rs1800440	0.0153
6	ATXN1	158	10000	16299342	16761721	231.38	0.0467	rs17669102	0.000635
12	RFX4	16	10000	106976684	107156582	35.4052	0.0469	rs10507213	0.0157
16	ZCCHC14	16	10000	87439851	87525460	40.1867	0.0469	rs11866519	0.0052
12	LOC101927735	4	10000	129693145	129697205	11.8828	0.047	rs1013740	0.0119
20	CBFA2T2	6	10000	32077927	32237837	19.2191	0.0471	rs6088244	0.00645
1	CDC7	5	10000	91966403	91991321	12.6695	0.0472	rs13447454	0.00898
19	HCN2	3	10000	589892	617159	7.9073	0.0473	rs3814895	0.0142
1	CDCP2	8	10000	54604667	54618679	21.0984	0.0473	rs17109915	0.00426
3	TADA3	2	10000	9821647	9834695	6.14657	0.0473	rs293784	0.0189
6	SMOC2	72	10000	168841830	169068674	122.629	0.0473	rs6455529	0.00341
7	TBL2	3	10000	72983276	72993013	9.08211	0.0473	rs2286276	0.0229
14	AHNAK2	5	10000	105403590	105444694	14.5968	0.0474	rs2278607	0.00231
17	ZPBP2	2	10000	38024454	38034149	6.76453	0.0474	rs11557467	0.0099
16	CNOT1	13	10000	58553849	58663790	30.4107	0.0475	rs11644694	0.00205
15	DET1	5	10000	89055713	89089912	14.0176	0.0476	rs1561576	0.0113
2	TMEM18	3	10000	667972	677439	9.24168	0.0476	rs12990777	0.0148
10	P4HA1	2	10000	74766979	74856732	6.06056	0.0477	rs12573768	0.0158
19	RAB4B-EGLN2	5	10000	41284123	41314346	13.3085	0.0478	rs2287692	0.00463
12	CD63	2	10000	56119226	56123457	6.20546	0.0479	rs772254	0.0145
17	PTRH2	2	10000	57774666	57784856	6.12739	0.0479	rs9652857	0.0176
11	CYP2R1	4	10000	14899555	14913751	11.8668	0.048	rs1993116	0.0489
19	TMEM259	2	10000	1009649	1021141	7.43242	0.048	rs7146	0.0455
3	SIDT1	28	10000	113251217	113348422	55.9963	0.048	rs11718013	0.0107
6	HSF2	5	10000	122720695	122754264	14.2481	0.048	rs3799545	0.0144
12	LRIG3	10	10000	59265936	59314319	24.5831	0.0481	rs11172818	0.0262
15	LOC101928869	2	10000	27402881	27406466	6.35129	0.0482	rs4887562	0.0234
19	ETFB	7	10000	51848408	51869672	18.6193	0.0482	rs3786625	0.00511
8	PLEC	8	10000	144989314	145050913	26.9016	0.0483	rs7819099	0.0215
11	MYBPC3	3	10000	47352956	47374253	8.2834	0.0484	rs2697920	0.0186
3	LIMD1	15	10000	45636322	45722755	34.5834	0.0484	rs11719053	0.000947
17	SREBF1	3	10000	17714662	17740325	10.6283	0.0485	rs4925114	0.0511
22	TFIP11	7	10000	26887893	26908437	17.6022	0.0485	rs134145	0.0135
5	SLC12A7	9	10000	1050488	1112172	22.8646	0.0485	rs6894574	0.00146
3	SLMAP	14	10000	57743173	57914894	34.5718	0.0486	rs11706707	0.00531
19	MAP3K10	3	10000	40697650	40721482	9.1732	0.0487	rs3746006	0.00528
1	RWDD3	2	10000	95699710	95712781	6.04471	0.0487	rs1160318	0.0621
16	MMP2	9	10000	55513080	55540586	24.5082	0.0488	rs17301608	0.0278
12	GLYCAM1	3	10000	55001970	55004246	9.77081	0.0489	rs882419	0.0547
13	PCDH17	17	10000	58205788	58303065	37.8908	0.0489	rs9537777	0.0151
4	DHX15	5	10000	24529087	24586184	12.6862	0.0489	rs12509760	0.00923
1	LMO4	4	10000	87794150	87814607	10.8291	0.049	rs10873830	0.00613
22	CACNA1I	27	10000	39966757	40085740	64.0268	0.0491	rs5750854	0.00555
6	CMAHP	14	10000	25081294	25138620	33.2691	0.0491	rs2273671	0.0125
9	GNG10	2	10000	114423850	114432526	6.13732	0.0492	rs3824469	0.0133
1	MIR548D1	5	10000	100154610	100178513	14.1368	0.0493	rs12145706	0.06
1	SLAMF1	8	10000	160579608	160617101	18.7863	0.0493	rs3766364	0.00446
12	APAF1	11	10000	99039077	99129211	26.3499	0.0494	rs1439123	0.0384
13	CCNA1	2	10000	37005966	37017019	6.34302	0.0494	rs2282411	0.012
19	ARHGAP35	6	10000	47421932	47508333	16.0607	0.0494	rs1052669	0.0134
21	SIM2	19	10000	38071990	38122510	38.3239	0.0494	rs2835450	0.00132
2	ANXA4	14	10000	69969126	70053596	39.2687	0.0494	rs7588022	0.0137
2	MSH6	7	10000	48010220	48034092	17.3811	0.0494	rs3136337	0.0183
10	ANXA7	2	10000	75135188	75173841	6.00454	0.0495	rs16930547	0.0312
16	LOC101928682	9	10000	87305511	87326058	22.5902	0.0495	rs11649456	0.0107
21	LOC388813	10	10000	15963712	16015428	24.8335	0.0495	rs459526	0.00558
11	C11orf49	18	10000	46958239	47185931	42.8564	0.0496	rs11039035	0.000924
1	MIR548AA1	5	10000	100154610	100178513	14.1368	0.0496	rs12145706	0.06
4	ZCCHC4	10	10000	25314395	25372005	26.3318	0.0497	rs316800	0.0188
7	CCDC126	5	10000	23636997	23684327	13.1034	0.0497	rs13230595	0.00873
1	SETDB1	3	10000	150898814	150937220	9.3748	0.0498	rs4970986	0.0357
2	NCK2	29	10000	106361519	106510730	65.2479	0.0498	rs7589561	0.00764
5	SLC38A9	9	10000	54921672	55008163	28.3739	0.0498	rs7736177	0.0231
6	FYN	41	10000	111981534	112194655	82.7546	0.0498	rs1327200	0.000614
8	TMEM70	3	10000	74888376	74895018	9.20404	0.0498	rs7108	0.0275
17	WNT9B	5	10000	44928967	44954437	12.5473	0.0499	rs6504591	0.024
18	PSMA8	3	10000	23713815	23773319	10.247	0.0499	rs4800718	0.053
Chr: chromosome; nSNPs: the number of single nucleotide polymorphism; nSims: the number of simulations; Start: start position; Stop : stop position; Test: the gene-based test statistic.
