# Supplementary material for: Shared Gene Expression Between Multiple Sclerosis and Ischemic Stroke
Source: Front Genet. 2019 Feb 11;9:598. doi: 10.3389/fgene.2018.00598 (PMC6379658; doi:10.3389/fgene.2018.00598)
Supplement: Supplementary file 2 [file Table_2.XLSX]

## Sheet: Sheet1
Supplementary Table 2: The significant gene sets of IS from VEGAS2.
Chr	Gene	nSNPs	nSims	Start	Stop	Test	p-value	Top SNP	Top SNP p-value
7	ZYX	34	1000000	143078359	143088206	183.871	2.6e-05	rs11772895	3.39e-06
11	NCR3LG1	72	1000000	17373308	17398868	400.443	8.1e-05	rs34258625	2.55e-05
12	NAA25	105	1000000	112464492	112546635	594.875	0.000121	rs17696736	1.13e-05
2	ALS2	259	1000000	202564985	202645895	1436.68	0.000127	rs12478615	1.42e-05
17	FLJ43681	7	1000000	81174665	81188573	33.1739	0.000246	rs192102084	0.000763
2	COL4A4	485	1000000	227867426	228029275	2187.12	0.000267	rs1320406	2.02e-05
18	SETBP1	760	1000000	42260137	42648475	2005.36	0.000301	rs34535142	4.29e-06
12	HECTD4	255	1000000	112597991	112819896	1480.29	0.000316	rs10850034	2.49e-05
12	CLECL1	106	1000000	9868455	9885895	696.236	0.000326	rs2401391	0.000155
14	NUDT14	26	1000000	105639273	105647660	281.786	0.000333	rs11625865	9.99e-05
12	ERP29	23	1000000	112451151	112461024	197.538	0.000359	rs7980579	0.000133
16	MT1F	6	1000000	56691854	56693215	43.7843	0.000361	rs72784726	0.00122
12	BRAP	45	1000000	112079949	112123790	281.908	0.000396	rs11065987	5.05e-05
9	HNRNPK	25	1000000	86582997	86595569	160.257	0.000414	rs796003	0.00026
6	C6orf106	244	1000000	34555056	34664627	1319.15	0.000444	rs4711396	6.25e-05
2	GIGYF2	435	1000000	233562014	233725289	2246.14	0.000463	rs11690474	0.000157
12	TRAFD1	35	1000000	112563348	112591408	216.681	0.000505	rs73421065	0.000216
12	TMEM116	142	1000000	112369086	112451023	1167.19	0.000518	rs7980579	0.000133
19	PPP6R1	62	1000000	55741146	55770038	218.795	0.000565	rs73053113	0.00127
9	C9orf84	410	1000000	114448798	114557288	1905.75	0.000608	rs823643	3.85e-05
19	ARID3A	238	1000000	926036	972803	844.181	0.000618	rs4807312	0.000415
16	IRX6	40	1000000	55358470	55364672	216.13	0.00073	rs31086	0.000146
8	DEFA1_1	2	1000000	6835170	6837614	15.7489	0.000735	rs58955451	0.000438
12	ACAD10	81	1000000	112123856	112194911	524.851	0.000753	rs4766897	5.01e-05
8	DEFA1B_1	2	1000000	6835170	6837614	15.7489	0.000757	rs58955451	0.000438
9	UGCG	170	1000000	114659205	114695433	591.283	0.000782	rs6477859	4.85e-06
15	EFTUD1	412	1000000	82422560	82555104	1449.25	0.000784	rs151045855	0.000217
5	G3BP1	85	1000000	151151475	151184915	416.73	0.000787	rs10036616	0.00032
6	SNRPC	66	1000000	34724870	34741634	375.782	0.000801	rs13198620	0.000417
6	UHRF1BP1	251	1000000	34759793	34845291	1475.09	0.000807	rs9469899	7.24e-05
8	LETM2	41	1000000	38243958	38267042	292.821	0.000824	rs4647905	0.000641
16	MT1E	9	1000000	56659584	56661024	49.9009	0.000882	rs72818418	0.000653
2	C2orf82	24	1000000	233734993	233741107	155.239	0.00091	rs812383	0.000541
12	RPL6	11	100000	112842993	112847443	74.9352	0.00096	rs2301723	0.000665
8	PABPC1	32	100000	101715143	101734315	189.549	0.00096	rs3104313	0.000194
1	TRIM63	52	100000	26377795	26394125	353.39	0.00097	rs1135251	0.000747
8	LY6H	11	1000000	144239330	144242053	85.7047	0.000972	rs7835985	0.000227
12	PTPN11	85	100000	112856535	112947717	317.1	0.00098	rs11066320	2.17e-05
3	SPSB4	199	1000000	140770742	140867453	957.136	0.00099	rs6778115	2.74e-05
3	H1FX-AS1	24	100000	129035113	129043412	162.078	0.001	rs9858960	4.3e-05
5	SV2C	923	100000	75379304	75621416	2544.73	0.00119	rs31243	0.000139
12	ALDH2	45	100000	112204690	112247789	278.406	0.00126	rs2238151	0.000212
9	C9orf64	42	100000	86553226	86571663	189.288	0.00126	rs62565777	0.000696
2	KCNJ13	34	100000	233630511	233641275	165.458	0.00132	rs56777991	0.000547
20	UBOX5	146	100000	3088218	3140556	616.308	0.00133	rs113048915	0.000158
2	LBH	105	100000	30454396	30482899	435.416	0.00139	rs79251390	0.000245
19	HSPBP1	41	100000	55773590	55791751	188.25	0.00148	rs4806657	0.000524
14	YY1	93	100000	100705101	100745371	493.342	0.0015	rs7160673	0.000826
11	MMP3	31	100000	102706527	102714342	183.607	0.00155	rs655403	0.00014
11	RBM4B	18	100000	66432464	66445392	71.8176	0.00158	rs6591221	0.000699
10	RBM20	680	100000	112404154	112599229	1915.49	0.00159	rs7082195	3.32e-06
20	FASTKD5	43	100000	3127164	3140532	184.04	0.00159	rs76360286	0.000511
11	ZNHIT2	3	100000	64883874	64885170	29.1152	0.00163	rs1211975	0.000786
5	SFXN1	213	100000	174905513	174955621	1012.05	0.00166	rs1316425	0.00031
12	MAPKAPK5	112	100000	112280031	112331228	836.678	0.00171	rs57502306	0.000223
11	SPTBN2	32	100000	66452719	66488870	102.809	0.00173	rs4930387	0.00137
9	CDC37L1	79	100000	4679565	4706594	449.371	0.00175	rs10974736	0.00096
11	TMEM41B	128	100000	9302200	9336315	544.112	0.00176	rs4622264	0.00036
5	ATOX1	26	100000	151122382	151138210	118.869	0.00179	rs11956353	0.00123
17	OR3A1	4	100000	3194928	3195876	38.2557	0.00181	rs703903	0.00074
20	UBOX5-AS1	120	100000	3087556	3131513	513.389	0.00185	rs113048915	0.000158
12	CACNA1C-AS4	23	100000	2329702	2332647	141.186	0.00192	rs1108073	0.000488
11	KIAA1549L	316	100000	33563876	33695646	1050.53	0.00199	rs10768011	0.000324
11	SNX15	59	100000	64794879	64808044	337.79	0.00199	rs608772	0.000438
1	IL12RB2	264	100000	67773046	67862583	1086.07	0.002	rs10489625	1.93e-06
16	CA5A	253	100000	87921624	87970112	706.654	0.00201	rs12921873	0.000182
22	LRRC75B	19	100000	24981590	24989035	116.318	0.00203	rs737128	0.000767
11	RBM4	29	100000	66406087	66435858	100.032	0.00209	rs474602	0.00171
1	GPX7	23	100000	53068042	53074723	112.455	0.00211	rs1970950	0.000826
12	MAPKAPK5-AS1	16	100000	112277572	112280706	140.33	0.00224	rs76122743	0.00129
20	HAR1B	27	100000	61726844	61733671	112.882	0.00224	rs6011613	0.000317
5	LOC100652758	15	100000	151149353	151151069	109.356	0.00234	rs2915879	0.000894
3	RHO	24	100000	129247481	129254187	132.49	0.00237	rs2855558	0.00122
2	ZSWIM2	111	100000	187692206	187713897	753.602	0.00238	rs17852915	0.00217
4	PCDH18	40	100000	138440073	138453629	175.495	0.00239	rs10018837	1.43e-05
12	ADAM1A	13	100000	112336866	112339706	110.85	0.00241	rs3741998	0.00174
7	DENND2A	250	100000	140218219	140302342	1113.82	0.00244	rs66736733	5.14e-05
12	KRR1	54	100000	75891418	75905418	280.906	0.00249	rs1056904	0.00125
11	CCS	20	100000	66360689	66373490	83.8304	0.0025	rs498045	0.00163
7	LRGUK	444	100000	133812104	133948933	2302.13	0.00254	rs11981906	0.000369
8	FGFR1	99	100000	38268655	38326352	360.449	0.00255	rs4647905	0.000641
13	RNF17	349	100000	25338300	25454058	1354.53	0.00257	rs73162037	2.43e-05
8	WHSC1L1	158	100000	38132560	38239790	773.888	0.00261	rs77732910	5.3e-05
21	DSCR4	154	100000	39426312	39493454	468.101	0.00262	rs79188177	0.00153
5	FAM81B	228	100000	94727047	94786144	729.691	0.00264	rs10515225	4.33e-05
10	KCNMA1	870	100000	78629358	79397577	1371.69	0.00273	rs1907725	1.51e-05
13	COG3	245	100000	46039029	46110833	1008.84	0.00279	rs3014954	9e-05
17	OR1E1	8	100000	3300759	3301704	42.4501	0.00282	rs769422	0.00138
2	LOC101928455	120	100000	145279434	145337001	322.585	0.00284	rs4662226	0.0012
19	CCDC105	91	100000	15121538	15134083	290.813	0.00285	rs10408703	0.00164
5	UTP15	51	100000	72861565	72879202	268.626	0.00289	rs168223	0.00119
2	RHBDD1	339	100000	227700670	227863923	1596.48	0.0029	rs2115597	0.00018
1	PDIK1L	49	100000	26437655	26452039	367.118	0.00291	rs61776594	0.00088
4	LOC152586	186	100000	141364528	141419531	818.03	0.00291	rs6853092	0.00065
14	JAG2	86	100000	105607317	105635161	310.886	0.00298	rs2072675	0.000316
11	SYT8	17	100000	1855539	1858751	74.186	0.00302	rs34553446	0.000478
12	MIR6074	6	100000	66417399	66417506	49.4774	0.00302	rs10878362	0.00137
1	LOC100506795	23	100000	234663636	234667525	138.742	0.00302	rs823493	0.000366
7	FAM188B	468	100000	30811032	30932002	1456.2	0.00305	rs10229281	1.88e-05
9	DMRT3	57	100000	976967	991732	260.246	0.00305	rs67074877	0.000435
1	IBA57	33	100000	228353428	228369958	142.949	0.00306	rs4653915	0.00257
8	DDHD2	42	100000	38089008	38120287	221.241	0.0031	rs7006757	0.00129
18	LINC01255	130	100000	11488568	11506982	730.46	0.00314	rs72875540	0.000153
18	SLMO1	89	100000	12407894	12432236	298.591	0.00319	rs7243034	0.000531
7	LOC102724555	29	100000	123254214	123265011	109.786	0.00323	rs116639146	0.00114
17	RAB34	9	100000	27041298	27045286	62.5193	0.00331	rs2288595	0.00489
2	MGAT5	585	100000	135011829	135212192	1571.93	0.00351	rs11695983	2.51e-05
20	ARFRP1	24	100000	62329994	62339365	136.125	0.00353	rs6011040	0.00122
17	NAGLU	17	100000	40687950	40696466	70.5193	0.00354	rs77738617	0.00102
11	ARL2-SNX15	95	100000	64781584	64808044	373.593	0.00362	rs608772	0.000438
15	SNAP23	58	100000	42787503	42825259	300.977	0.00363	rs4923948	0.00115
1	C1orf145	32	100000	228391206	228401365	198.023	0.00365	rs11799681	0.00161
15	LRRC28	459	100000	99791566	99926514	1494.24	0.00367	rs4545797	8.5e-05
1	NBPF3	172	100000	21766582	21811393	642.894	0.00367	rs4654748	0.000879
1	USP24	257	100000	55532031	55681039	1038.51	0.00368	rs75866762	0.000677
16	RRN3P1	46	100000	21807950	21830495	144.277	0.00372	rs4017431	0.000817
17	DLX3	29	100000	48067368	48072588	134.138	0.00372	rs2303466	0.000419
16	MT1M	12	100000	56666533	56667898	49.315	0.00374	rs4783947	0.000392
11	ZFPL1	3	100000	64851693	64855874	18.2638	0.00375	rs508375	0.000858
17	NARR	9	100000	27043010	27044908	62.5193	0.00378	rs2288595	0.00489
17	CYTH1	251	100000	76670128	76778424	984.657	0.00383	rs35330511	0.000227
13	MIPEP	490	100000	24304327	24463587	1628.2	0.00389	rs77792455	0.000182
17	RPL23A	8	100000	27046999	27051374	44.3688	0.00397	rs2288595	0.00489
1	NLRP3	154	100000	247579457	247612406	368.478	0.00399	rs72771997	0.00128
3	TTC21A	112	100000	39149151	39180394	429.697	0.00399	rs811969	0.000775
1	MST1P2	7	100000	16972068	16976915	23.7141	0.00413	rs28526603	0.00183
11	RBM14	13	100000	66384052	66397397	53.1163	0.00418	rs577335	0.0019
11	RHOD	31	100000	66824288	66839488	119.058	0.0042	rs11604516	0.000655
1	BTF3L4	54	100000	52521856	52556388	199.041	0.00421	rs11205923	0.000589
6	MICB	213	100000	31462657	31478901	781.179	0.00427	rs2844498	0.000751
8	PPAPDC1B	16	100000	38120649	38126738	102.805	0.00428	rs9643870	0.00162
1	TXNDC12	66	100000	52485803	52521843	326.419	0.00429	rs2809957	0.00193
3	RARB	654	100000	25215822	25639422	1086.69	0.00431	rs6765189	3.58e-05
1	LINC00184	22	100000	234765056	234770526	76.4638	0.00443	rs659597	0.000863
13	CDX2	17	100000	28536204	28543505	85.6462	0.00444	rs2504210	0.00221
9	OLFML2A	70	100000	127539436	127577170	220.478	0.00449	rs2281923	0.000468
1	VTCN1	195	100000	117686208	117753582	627.481	0.0046	rs13505	0.000213
19	FUT2	46	100000	49199227	49209191	267.127	0.00462	rs485073	0.000687
11	CCDC87	6	100000	66357639	66360554	28.2026	0.00467	rs498045	0.00163
3	EIF1B-AS1	387	100000	40214637	40351189	1342.78	0.00468	rs73071706	0.000429
14	BAG5	22	100000	104022880	104029151	125.433	0.00471	rs7154587	0.000993
7	INMT-FAM188B	557	100000	30791750	30932002	1522.89	0.00478	rs10229281	1.88e-05
2	NTSR2	33	100000	11798303	11810329	125.544	0.00491	rs114316812	0.00298
6	ZDHHC14	646	100000	157802556	158094977	1247.39	0.00494	rs9505851	0.000103
17	SUPT6H	42	100000	26989301	27029249	162.462	0.00502	rs62640050	0.00187
1	GNAI3	78	100000	110091185	110138454	293.267	0.00502	rs6537837	0.000644
7	BET1	34	100000	93620999	93633690	144.927	0.00503	rs28514339	0.000809
4	LOC402160	165	100000	2420671	2464690	530.119	0.00507	rs6849326	0.000348
2	RNF181	18	100000	85822836	85824831	98.2642	0.00516	rs1562322	0.00416
14	MYH6	78	100000	23851198	23877486	224.796	0.00526	rs440466	0.00363
15	ULK4P1_2	3	100000	32698811	32727250	12.8628	0.00531	rs144565186	0.00039
15	ULK4P2_2	3	100000	32698811	32727250	12.8628	0.00533	rs144565186	0.00039
12	ARHGDIB	49	100000	15094949	15114562	197.99	0.00535	rs2430716	0.000774
3	DCUN1D1	51	100000	182660558	182698326	212.292	0.00538	rs111730769	0.000718
19	SLC44A2	142	100000	10713120	10755235	509.636	0.00542	rs7250421	0.000595
20	ZBTB46	302	100000	62375020	62436856	983.657	0.00542	rs150589984	0.000218
22	HSFY1P1	11	100000	17308363	17310225	60.6021	0.00557	rs175142	0.00493
20	RTEL1-TNFRSF6B	205	100000	62289162	62330051	676.582	0.00558	rs145832440	0.000613
15	ULK4P3_2	3	100000	32698800	32727065	12.8628	0.00561	rs144565186	0.00039
9	AK3	215	100000	4709556	4742043	687.768	0.00568	rs75672170	0.000236
6	GPANK1	29	100000	31629005	31634060	83.248	0.0057	rs116145214	0.00911
1	KTI12	13	100000	52497776	52499472	91.6886	0.00571	rs964894	0.00206
13	LRCH1	546	100000	47127295	47327175	1688.37	0.00575	rs1980728	0.000675
3	EIF1B	19	100000	40351172	40353915	110.107	0.00581	rs1454491	0.00213
17	MYH3	103	100000	10531842	10560626	524.687	0.00583	rs12946585	0.000718
6	HIST1H2BF	7	100000	26199786	26200216	29.428	0.00583	rs1059486	0.0025
10	WAC	179	100000	28821421	28912041	632.525	0.00586	rs332144	0.00254
5	WWC1	691	100000	167719064	167899308	1344.04	0.00592	rs2878915	5.04e-05
20	ZGPAT	98	100000	62338793	62367494	433.684	0.00593	rs6011040	0.00122
2	IRS1	170	100000	227596032	227663506	650.386	0.006	rs112969746	0.000384
3	H1FOO	30	100000	129262056	129270204	135.386	0.00601	rs2625956	0.00197
2	USP39	82	100000	85829964	85876407	239.702	0.00603	rs111267904	0.00101
20	RTEL1	192	100000	62289162	62327606	611.801	0.00607	rs145832440	0.000613
9	ERP44	226	100000	102741462	102861330	850.004	0.00608	rs7048051	0.000761
6	GMDS	701	100000	1624034	2245868	1087.75	0.0061	rs116510164	0.000813
12	ATP6V0A2	148	100000	124196864	124246301	737.252	0.00611	rs7295552	0.00113
1	RAB25	6	100000	156030965	156040295	19.8883	0.00619	rs72708251	0.00441
5	EIF4EBP3	5	100000	139927250	139929163	28.4873	0.00624	rs801459	0.00139
11	NCAM1	965	100000	112831968	113149158	2574.11	0.00627	rs1245130	1.52e-05
5	ZCCHC10	91	100000	132332677	132362240	479.469	0.00636	rs10064217	0.00403
2	C2orf68	14	100000	85832375	85839179	55.4388	0.00637	rs10302	0.00514
8	SOX7	26	100000	10581277	10588084	113.82	0.00637	rs55871318	0.00181
12	CLEC2D	115	100000	9822303	9852151	440.272	0.0064	rs7968401	0.000153
20	ZHX3	233	100000	39807088	39928739	757.733	0.0064	rs2866372	0.000928
20	LOC100506175	43	100000	49262007	49276828	175.994	0.00641	rs2245361	0.00279
15	HAUS2	56	100000	42841010	42862190	213.185	0.00653	rs60380503	0.00203
9	ABO	211	100000	136130562	136150630	776.639	0.00657	rs2519093	3.16e-06
11	RBM14-RBM4	28	100000	66384052	66413944	90.9033	0.00664	rs580910	0.00179
13	GAS6-AS2	6	100000	114567149	114569805	24.4105	0.00672	rs59239486	0.00265
20	TNFRSF6B	20	100000	62328003	62330051	117.409	0.00672	rs909341	0.00252
6	RGS17	413	100000	153332031	153452389	1500.36	0.00674	rs9479497	0.000918
17	LOC102723487	57	100000	67957847	67979685	169.377	0.00675	rs180071	0.000478
4	ZNF518B	44	100000	10441503	10459032	119.284	0.0068	rs5028371	0.00105
20	PLCG1	60	100000	39766160	39804357	156.43	0.00681	rs753381	0.00328
19	HAS1	50	100000	52216364	52227221	174.445	0.00685	rs113211917	0.000154
2	RBMS1	532	100000	161128661	161350318	1444.93	0.00685	rs116237516	4.9e-05
20	DPH3P1	7	100000	61475917	61477543	32.847	0.00686	rs56365037	0.00605
3	COPB2	83	100000	139076432	139108522	345.009	0.0069	rs1609483	0.00286
14	SMOC1	617	100000	70346113	70499083	1326.86	0.00691	rs1459700	0.00022
18	ZNF532	343	100000	56530060	56653709	963.104	0.00691	rs62095479	0.00143
11	MMP12	26	100000	102733463	102745764	95.087	0.00694	rs17368659	1.9e-05
6	POM121L2	23	100000	27276841	27280011	91.975	0.00698	rs9468040	0.00409
12	TMPRSS12	159	100000	51236700	51281663	658.146	0.00708	rs11169587	0.000437
9	SHC3	554	100000	91620685	91793682	1303.19	0.0071	rs4406489	0.000631
19	ATG4D	31	100000	10654569	10664099	94.8084	0.00711	rs2304165	0.000584
3	RPL14	25	100000	40498782	40503863	106.278	0.00715	rs41485644	0.000369
12	A2ML1	201	100000	8975149	9029381	636.144	0.00718	rs112225103	0.000989
17	HLF	144	100000	53342320	53402426	364.006	0.00718	rs7223718	0.000395
6	HIST1H4G	4	100000	26246838	26247205	28.6285	0.00723	rs78545713	0.00472
15	LINC01314	213	100000	80487820	80544603	587.605	0.00724	rs3087815	0.00143
11	WTAPP1	227	100000	102654406	102707497	609.847	0.00728	rs655403	0.00014
16	ACSM5	228	100000	20420855	20452281	850.403	0.00755	rs55957497	0.000355
12	SH2B3	51	100000	111843751	111889427	218.661	0.00756	rs3184504	0.000103
12	B3GNT4	15	100000	122688227	122692084	65.9494	0.00762	rs12426902	0.00254
4	PCGF3	364	100000	699572	764427	897.456	0.00771	rs12645284	4.02e-06
17	PROCA1	16	100000	27030533	27038872	71.5638	0.00772	rs61324630	0.00538
15	PDE8A	553	100000	85523743	85682376	1678.51	0.00773	rs4296226	0.000117
3	IL17RB	73	100000	53880576	53899827	241.531	0.00773	rs999515	0.00093
6	UFL1	47	100000	96969701	97003151	161.034	0.00774	rs7749219	0.00303
11	MRPL49	9	100000	64889654	64894841	31.803	0.00778	rs3819049	0.000549
17	SUMO2	29	100000	73163824	73179098	96.6005	0.00778	rs145597449	0.000213
5	CATSPER3	83	100000	134303595	134347397	243.478	0.00788	rs75164799	0.00287
2	RUFY4	168	100000	218899656	218955304	583.459	0.00789	rs12471723	0.000719
19	SMARCA4	294	100000	11071597	11172958	855.084	0.00791	rs11668364	0.000963
11	FOLR2	13	100000	71927818	71932994	58.9627	0.00792	rs77348083	0.00481
10	DMBT1	318	100000	124320180	124403252	1287.78	0.00805	rs150637950	0.00186
2	LINC00211	285	100000	38053389	38103006	988.598	0.00808	rs10199011	6.47e-05
19	ADAT3	45	100000	1905370	1913446	184.214	0.00809	rs10416191	0.00115
4	USP38	87	100000	144106069	144145027	375.71	0.00809	rs57168887	0.000957
5	PTTG1	19	100000	159848813	159855751	70.0541	0.00813	rs17057781	0.00197
9	TOMM5	15	100000	37588411	37592636	75.4296	0.00825	rs13296887	0.00593
1	KCNA2	116	100000	111136201	111174096	388.301	0.00827	rs3887820	0.000381
14	MYH7	77	100000	23881946	23904870	239.467	0.0083	rs765021	0.000626
9	CDC14B	105	100000	99262394	99382112	275.681	0.00843	rs74715774	0.00155
21	IFNAR1	91	100000	34697213	34732128	293.138	0.00845	rs1012334	0.00142
15	ITGA11	530	100000	68594041	68724492	1138.68	0.00847	rs8043262	0.000389
10	CALML3-AS1	48	100000	5556206	5568209	123.083	0.0085	rs11816050	0.000513
6	STX7	173	100000	132778662	132834337	483.242	0.00853	rs6569798	0.000228
19	MEX3D	20	100000	1554667	1568057	48.5527	0.00855	rs72618596	0.00614
1	FLJ27354	17	100000	90090407	90098453	92.6937	0.00874	rs1215500	0.00509
6	TREM2	4	100000	41126243	41130924	16.9253	0.00877	rs7748513	0.00434
5	PANK3	39	100000	167982627	168006614	136.273	0.00886	rs6882487	0.000384
11	JRKL	7	10000	96123157	96126727	31.3247	0.0089	rs76170957	0.00305
18	NAPG	78	10000	10525872	10552766	364.496	0.0089	rs512710	0.00169
22	UBE2L3	143	10000	21903735	21978323	684.153	0.0089	rs738129	0.00395
16	TANGO6	529	100000	68877508	69119085	1509.26	0.0089	rs56083051	0.000158
20	LIME1	19	100000	62367977	62370460	93.7376	0.00891	rs1056441	0.00164
12	CCDC64	212	10000	120427647	120532299	681.558	0.009	rs11065017	0.000362
22	EIF3D	109	10000	36906896	36925277	362.069	0.009	rs12484210	0.00396
13	GAS6	248	100000	114523521	114567046	645.043	0.00909	rs59615051	0.00236
12	SNRPF	29	10000	96252708	96260238	95.9975	0.0091	rs6538677	0.000538
17	GRB2	208	10000	73314156	73401790	843.661	0.0091	rs2117561	0.000192
8	BAG4	66	10000	38034105	38070819	322.165	0.0091	rs7821119	0.00206
2	LOC102800447	660	100000	67313577	67516376	1410.18	0.00911	rs34219931	9.91e-05
12	METTL20	65	10000	31800093	31822016	163.082	0.0092	rs4931535	0.000286
5	TMEM161B-AS1	272	10000	87564698	87732491	970.028	0.0092	rs76807531	0.00252
2	DNAJB2	20	10000	220144039	220151622	81.2197	0.0093	rs6730612	0.0055
2	MPP4	164	10000	202509596	202563417	360.525	0.0093	rs720220	0.000187
4	ABCG2	492	10000	89011415	89152474	1131.09	0.0093	rs10022955	0.000377
5	MIR548AO	48	10000	92922830	92957593	153.55	0.0093	rs114489117	0.00263
16	MPV17L	50	10000	15489610	15503543	142.148	0.0094	rs10221046	0.0106
17	TLCD1	13	10000	27051365	27053949	65.182	0.0094	rs58413281	0.00446
4	GAB1	278	10000	144257982	144395718	748.196	0.0094	rs6537154	0.00112
8	PINX1	446	10000	10622470	10697409	1401.4	0.0094	rs12676417	0.00064
5	UBE2B	46	100000	133706866	133727799	227.897	0.00941	rs17167478	0.00219
10	FAM35A	237	10000	88854952	88951222	758.525	0.0095	rs1885932	0.000376
19	TMEM150B	55	10000	55824168	55836708	226.383	0.0095	rs4806660	0.00224
22	P2RX6	56	10000	21369441	21382302	134.879	0.0095	rs2541954	0.00191
3	ABI3BP	714	10000	100468178	100712334	1669.82	0.0095	rs74822792	0.000525
11	CTSC	155	10000	88026759	88070941	482.052	0.0096	rs217054	0.00241
17	ATP1B2	18	10000	7554253	7561089	64.9941	0.0096	rs1641513	0.00156
1	LAMTOR2	7	10000	156024516	156028301	22.1487	0.0096	rs6427299	0.000152
15	UNC45A	91	10000	91473409	91497323	313.551	0.0097	rs10852139	0.00144
1	GUK1	20	10000	228327784	228336655	80.4571	0.0097	rs3806439	0.000689
2	TMEM150A	13	10000	85825669	85829822	58.4145	0.0097	rs2232750	0.00512
6	VARS2	66	10000	30881981	30894235	302.609	0.0097	rs186106822	0.000736
8	CPA6	953	10000	68334404	68658620	1965.43	0.0097	rs76319825	0.000496
4	RGS12	346	100000	3315873	3441640	753.599	0.00972	rs1543787	0.00237
14	ZFHX2	48	10000	23990063	24020858	131.106	0.0098	rs7155903	3.19e-05
15	FAH	133	10000	80445232	80478924	398.548	0.0098	rs1049194	0.00191
18	LAMA1	646	10000	6941742	7117813	1140.3	0.0098	rs35687740	0.0013
1	SERBP1	28	10000	67873492	67896123	89.2452	0.0098	rs41458747	0.000138
12	ATXN2	141	10000	111890017	112037480	526.13	0.0099	rs10774625	0.000392
2	RMDN2	461	10000	38152461	38294285	1370.25	0.0099	rs163077	0.00027
6	ULBP3	23	10000	150385742	150390202	74.5194	0.0099	rs1537648	0.000909
13	HTR2A	251	10000	47405676	47471211	559.19	0.01	rs9534507	0.00107
13	N6AMT2	172	10000	21303072	21348057	583.712	0.01	rs9552271	0.00114
8	FSBP	34	10000	95439939	95449180	119.133	0.01	rs2930961	0.00357
10	LOC102724316	320	100000	29698462	29776785	1079.69	0.01	rs7898854	0.00132
11	TRIM22	161	10000	5710816	5732093	385.136	0.0101	rs7950181	0.000808
14	APOPT1	73	10000	104029298	104057236	277.43	0.0101	rs7693	0.00124
14	WARS	138	10000	100800124	100842680	576.437	0.0101	rs2273804	0.00167
15	LOC91450	8	10000	78285574	78286567	34.5121	0.0101	rs148194152	0.00315
16	MT3	14	10000	56623266	56625000	51.11	0.0101	rs3764334	0.0129
3	CLEC3B	40	10000	45067758	45077563	204.19	0.0101	rs8318	0.00201
20	SLC2A4RG	20	10000	62371210	62375403	92.1487	0.0102	rs1056441	0.00164
11	PUS3	41	10000	125763379	125773116	139.842	0.0103	rs499104	0.00277
1	CD34	85	10000	208059882	208084683	237.754	0.0103	rs3820521	0.000583
2	AHSA2	20	10000	61404554	61414686	66.198	0.0103	rs746032	0.00367
6	ATP6V1G2	15	10000	31512227	31514625	42.0891	0.0104	rs45529339	0.000933
10	IPMK	357	10000	59951277	60027694	1499.89	0.0105	rs142599858	0.00034
12	MMP17	135	10000	132312940	132336316	334.725	0.0105	rs57196843	0.000889
19	NUMBL	78	10000	41171811	41196563	224.94	0.0105	rs2604878	0.00013
1	ACTRT2	16	10000	2938045	2939467	88.1782	0.0105	rs12033927	0.00354
1	SELENBP1	25	10000	151336777	151345210	69.8227	0.0105	rs1752383	0.00136
6	MANEA	126	10000	96025372	96057328	475.748	0.0105	rs9387502	0.00504
9	NELFB	72	10000	140149758	140168000	326.418	0.0105	rs9722720	0.00102
22	YDJC	13	10000	21982377	21984340	71.6779	0.0106	rs3747093	0.00287
2	KCMF1	164	10000	85198230	85286595	556.275	0.0106	rs137988243	0.000131
3	ACTR8	48	10000	53901093	53916229	163.953	0.0107	rs3017	0.00354
9	KIF27	217	10000	86451614	86536380	695.729	0.0107	rs79376189	2.11e-05
17	NEK8	27	10000	27055831	27069784	90.6352	0.0108	rs9911086	0.00387
19	KLHL26	113	10000	18747837	18781302	315.333	0.0108	rs12976741	0.0039
1	PARS2	35	10000	55222570	55230226	126.837	0.0108	rs1180942	0.0109
3	XXYLT1-AS2	34	10000	194868599	194873585	171.232	0.0109	rs2279631	0.00583
8	SGCZ	1133	10000	13947372	15095792	1573.2	0.0109	rs7007954	0.00027
22	SLC2A11	103	10000	24198889	24228299	290.177	0.011	rs73158776	0.00217
5	C5orf27	42	10000	95187935	95195836	117.731	0.011	rs2080947	4.33e-05
9	FRMPD1	364	10000	37651051	37746901	836.69	0.011	rs10973457	0.000445
2	ALS2CR11	430	10000	202352143	202483905	1406.24	0.0111	rs3856503	0.0044
3	HMCES	67	10000	128997683	129024135	325.642	0.0111	rs6765930	0.00264
4	TEC	494	10000	48137799	48271814	1206.77	0.0111	rs73817607	0.000269
5	VTRNA1-2	6	10000	140098510	140098598	38.2834	0.0111	rs12188417	0.00956
12	CUX2	469	10000	111471827	111788358	1168.67	0.0112	rs10849930	0.000533
4	TLR1	44	10000	38797875	38806412	162.7	0.0112	rs5743592	0.00454
12	LOC101930452	111	10000	9520059	9550213	383.9	0.0113	rs7301079	0.00392
1	TMCO1	83	10000	165693527	165738159	264.142	0.0113	rs1913846	0.000565
3	SELK	27	10000	53919225	53925989	91.5518	0.0113	rs2304576	0.00101
16	PRSS30P	10	10000	2889573	2892752	33.6053	0.0114	rs8060332	0.0125
17	HN1	41	10000	73131337	73150778	145.023	0.0114	rs138237652	0.00102
11	FAU	4	10000	64888098	64889672	16.021	0.0115	rs769440	0.00856
19	KLF2	13	10000	16435650	16438339	38.5764	0.0115	rs8106435	0.0076
1	FHL3	23	10000	38462441	38471187	60.8711	0.0115	rs12724533	0.0135
5	ANKHD1	126	10000	139781398	139919441	347.079	0.0115	rs2108446	0.00185
7	WBSCR16	28	10000	74441223	74489717	93.4899	0.0115	rs181791007	0.00605
11	RPS13	9	10000	17095938	17099220	48.2558	0.0116	rs1541533	0.00179
1	PDE4B	747	10000	66258192	66840262	1346.87	0.0116	rs6668688	1.76e-05
6	ARMC12	29	10000	35704808	35716690	108.443	0.0116	rs1831030	0.000789
11	LOC100996455	4	10000	64216528	64219128	14.6631	0.0117	rs6591849	0.0223
4	RASSF6	149	10000	74437266	74486348	549.2	0.0117	rs13142786	0.00461
6	GABBR1	126	10000	29570004	29600962	524.566	0.0117	rs115368446	0.000503
9	ZNF658B_1	2	10000	39443813	39464526	9.03565	0.0117	rs186573011	0.00983
17	PRPSAP2	279	10000	18759611	18834599	978.278	0.0118	rs11548434	0.00318
19	ZNF729	55	10000	22469251	22499978	170.154	0.0118	rs117981838	0.000349
2	RMDN2-AS1	314	10000	38177476	38263484	1001.96	0.0118	rs17490442	0.000617
3	COPG1	56	10000	128968452	128996616	283.059	0.0118	rs6762578	5.87e-05
12	LOC101927735	15	10000	129693145	129697205	51.5386	0.0119	rs10847797	0.0021
12	TCTN2	193	10000	124155659	124192950	831.48	0.0119	rs7313032	0.00197
16	LINC00273	23	10000	33961051	33962503	65.2872	0.0119	rs75550881	0.01
17	PIGS	17	10000	26880405	26898887	51.8543	0.0119	rs2286518	0.00455
3	EXOSC7	83	10000	45017740	45054158	259.617	0.0119	rs6441873	0.000657
5	CDKL3	121	10000	133634114	133702765	507.485	0.0119	rs17167478	0.00219
12	LAG3	9	10000	6881669	6887621	27.3338	0.012	rs2302365	0.00217
17	LOC100287042	16	10000	73267379	73269976	75.8785	0.012	rs4789164	0.00782
3	ADAMTS9-AS2	795	10000	64670545	64997143	1428.69	0.012	rs704447	0.000177
5	LOC101928539	32	10000	57186157	57194989	118.23	0.012	rs58089783	0.00227
12	RAB35	73	10000	120532898	120554643	200.151	0.0121	rs11065017	0.000362
22	GGT1	167	10000	24979717	25024972	435.102	0.0122	rs5760491	0.000427
3	ZDHHC3	101	10000	44956752	45017674	313.184	0.0122	rs12636290	0.00215
8	LINC00588	51	10000	58192101	58197290	271.721	0.0122	rs10504230	0.00331
9	RMI1	39	10000	86595636	86618987	149.879	0.0122	rs796003	0.00026
9	SPATA31E1	25	10000	90497771	90503814	82.2412	0.0122	rs59256416	0.00102
16	CTRB1	35	10000	75252883	75258822	107.597	0.0124	rs8051363	0.00226
17	ARMC7	64	10000	73106081	73126360	202.691	0.0124	rs2291027	0.00455
21	FAM207A	137	10000	46359954	46396888	435.558	0.0124	rs144336337	0.00344
5	PPARGC1B	430	10000	149109814	149234585	966.356	0.0124	rs115028676	0.00173
11	SAC3D1	21	10000	64808375	64812300	84.5608	0.0125	rs495935	0.000734
12	C12orf29	21	10000	88429267	88443937	76.0714	0.0125	rs17015417	0.00593
20	CD40	35	10000	44746905	44758384	92.1077	0.0125	rs4239702	0.00202
10	ARMS2	20	10000	124214178	124216868	76.2792	0.0126	rs10490924	0.00396
12	FAM109A	20	10000	111798454	111806925	75.9255	0.0126	rs7961572	0.00615
1	GJA4	15	10000	35258598	35261348	56.941	0.0126	rs592345	0.00545
1	IFI44L	61	10000	79086087	79111830	174.688	0.0126	rs273253	0.00242
2	SCN1A	579	10000	166845669	167005642	1497.33	0.0126	rs149891203	0.00066
3	ENTPD3	119	10000	40428646	40470117	495.734	0.0126	rs11714871	0.00284
3	ENTPD3-AS1	169	10000	40432441	40494799	694.417	0.0126	rs9874499	0.00478
3	TOP2B	155	10000	25639395	25705863	501.57	0.0126	rs183918636	0.000373
16	FAM96B	5	10000	66965957	66968326	23.473	0.0127	rs4783745	0.00318
10	PPA1	138	10000	71962585	71993190	371.366	0.0128	rs75006856	0.00297
15	TBC1D2B	268	10000	78287326	78369994	668.283	0.0128	rs28491609	0.000256
17	NT5C	13	10000	73126319	73127890	59.4486	0.0128	rs2291027	0.00455
1	LRRC71	43	10000	156890423	156902880	183.456	0.0128	rs12143768	0.00463
6	C6orf47	7	10000	31626074	31628549	27.0075	0.0128	rs115390498	0.011
6	CCDC170	551	10000	151815174	151942328	1242.68	0.0128	rs144293612	0.000167
17	SLC16A5	97	10000	73083821	73102255	280.204	0.0129	rs12943414	0.0017
17	TSEN54	54	10000	73512608	73520820	188.468	0.0129	rs62088470	0.000144
15	KLF13	117	10000	31619082	31670102	333.254	0.013	rs76591360	0.00407
19	CARD8	184	10000	48711342	48759203	527.458	0.013	rs1064791	0.00139
19	KRI1	58	10000	10663760	10676702	190.2	0.013	rs10413128	0.000324
13	NDFIP2-AS1	14	10000	80051498	80055366	42.6295	0.0131	rs145388495	0.013
3	ATR	300	10000	142168076	142297668	977.292	0.0131	rs115339114	0.000844
3	LOC101927394	222	10000	7994491	8057994	516.462	0.0132	rs1485149	4.99e-05
5	RARS	166	10000	167913462	167946309	630.333	0.0132	rs244900	0.000694
8	KIAA1429	269	10000	95500004	95565746	829.034	0.0132	rs188452398	0.000137
19	LRG1	7	10000	4537226	4540036	26.7236	0.0133	rs80073958	0.00629
1	MEX3A	19	10000	156041803	156051789	56.9066	0.0133	rs3814314	0.000569
2	SLC39A10	141	10000	196521531	196602426	420.804	0.0133	rs7562020	0.0049
6	VN1R10P	13	10000	27292539	27293741	70.6207	0.0133	rs9468063	0.00495
15	ZNF106	129	10000	42704634	42783395	428.732	0.0134	rs62022317	0.000281
1	DTL	243	10000	212208894	212278348	633.171	0.0134	rs6675701	0.00176
1	SLC25A44	36	10000	156163722	156182587	152.732	0.0134	rs2072499	0.00463
19	BRSK1	93	10000	55795533	55823903	269.241	0.0135	rs8108395	0.000367
1	MYOG	8	10000	203052256	203055166	23.7422	0.0135	rs138360992	4.26e-05
4	ELMOD2	46	10000	141445311	141474924	165.233	0.0137	rs79154543	0.00255
12	OS9	50	10000	58087737	58115340	165.896	0.0138	rs76809208	0.00347
4	SH3BP2	204	10000	2794749	2842823	501.339	0.0138	rs111930449	0.00066
5	ANKHD1-EIF4EBP3	141	10000	139781398	139929163	387.965	0.0138	rs801459	0.00139
11	KCNC1	123	10000	17757494	17804602	332.316	0.0139	rs10832857	0.00101
11	PLEKHA7	790	10000	16809206	17035963	1674.68	0.0139	rs11820544	1.59e-05
8	RAD54B	344	10000	95384187	95487343	1064.75	0.0139	rs6981551	0.00131
21	CLDN8	6	10000	31586323	31588469	25.5358	0.014	rs694984	0.00623
3	CCRL2	17	10000	46448720	46451014	68.6739	0.014	rs11574435	0.00445
5	STK10	617	10000	171469073	171615346	1324.69	0.014	rs17074369	0.000733
5	HSPA4	158	10000	132387661	132440709	573.935	0.0141	rs144677686	0.00148
12	LOC102724663	86	10000	81672967	81706201	248.748	0.0142	rs10778809	0.00276
1	FHAD1	483	10000	15573767	15724622	1086.2	0.0142	rs515216	0.00201
20	LINC00266-1	4	10000	62921737	62934707	16.3249	0.0142	rs184944722	0.00486
9	TPD52L3	20	10000	6328348	6331900	70.7171	0.0142	rs2890707	0.00576
12	VPS33A	82	10000	122716093	122751068	254.577	0.0143	rs61954365	0.00108
17	TUBG1	13	10000	40761357	40767256	52.0663	0.0143	rs6503712	0.00107
2	POTEF	60	10000	130831107	130886795	182.877	0.0143	rs61608397	0.00139
5	SLC38A9	493	10000	54921672	55008163	1982.01	0.0143	rs73119722	0.0063
8	MAL2	63	10000	120220609	120257914	168.33	0.0143	rs2432982	0.000898
13	NEK3	77	10000	52706778	52733996	258.294	0.0144	rs9535883	0.00477
20	STMN3	65	10000	62271057	62284963	164.13	0.0144	rs144812356	0.000454
2	CWC22	181	10000	180809603	180871780	573.948	0.0144	rs78297450	0.00106
7	ASB4	178	10000	95115212	95169543	423.122	0.0144	rs1476516	0.00039
8	RP1	30	10000	55528626	55543394	129.421	0.0144	rs62514616	0.000154
17	OR3A4P	23	10000	3213538	3214740	119.801	0.0145	rs769430	0.0026
19	SIGLEC10	35	10000	51913274	51921057	118.885	0.0145	rs9304711	0.00346
3	TRPC1	169	10000	142443265	142526729	557.966	0.0145	rs79313052	0.000908
5	SRD5A1	167	10000	6633499	6669675	463.647	0.0145	rs4702382	0.00457
7	ZNF282	110	10000	148892576	148923339	315.514	0.0145	rs112833271	0.000231
12	DIABLO	38	10000	122692208	122712081	125.472	0.0146	rs61955588	0.00322
14	ASB2	172	10000	94400498	94443076	392.503	0.0146	rs78508201	0.00308
22	APOL2	70	10000	36622254	36636000	195.689	0.0146	rs129607	0.00353
19	SULT2B1	289	10000	49055428	49102684	753.44	0.0147	rs13347093	3.67e-05
1	NCF2	97	10000	183524696	183560056	244.531	0.0147	rs11578964	0.000696
7	MAD1L1	670	10000	1855427	2272583	1217.8	0.0147	rs11765458	0.000562
2	LOC101927881	30	10000	129622173	129626301	125.551	0.0148	rs1251101	0.000806
1	INSL5	17	10000	67263423	67266942	62.9212	0.0149	rs564554	0.00907
21	KRTAP19-6	11	10000	31913853	31914181	64.4248	0.0149	rs1304713	0.01
3	H1FX	16	10000	129033613	129035120	74.0658	0.0149	rs62266913	0.0114
6	ATP6V1G2-DDX39B	102	10000	31497995	31514625	252.302	0.0149	rs45529339	0.000933
14	HNRNPC	132	10000	21677295	21737638	409.593	0.015	rs143335891	0.000328
3	MIR6826	9	10000	128990988	128991086	53.2976	0.015	rs112875892	0.0119
8	CASC8	824	10000	128301920	128494384	1614.82	0.015	rs594869	0.00067
19	SCAMP4	97	10000	1905372	1926012	256.914	0.0151	rs10416191	0.00115
2	CNRIP1	97	10000	68511302	68547183	229.914	0.0151	rs35960138	0.000569
2	RPRM	4	10000	154333851	154335322	18.8879	0.0151	rs57004678	0.0145
4	NPY2R	16	10000	156129780	156138228	51.0366	0.0151	rs10461238	0.0102
9	HABP4	91	10000	99212436	99253618	345.461	0.0151	rs75258843	0.000952
6	MANEA-AS1	74	10000	96007971	96025327	248.18	0.0152	rs6926986	0.00284
11	ACTN3	44	10000	66313865	66330800	139.524	0.0153	rs10791882	0.00305
1	PPFIA4	112	10000	203020310	203047864	349.538	0.0153	rs4950876	0.000442
5	CCT5	91	10000	10250281	10266501	426.347	0.0153	rs2028274	0.00521
6	HIST1H3D	18	10000	26197011	26199521	69.8248	0.0153	rs4145878	0.00416
12	GLIPR1	59	10000	75874512	75895716	215.113	0.0154	rs1056904	0.00125
1	SLC30A2	24	10000	26364513	26372604	98.4097	0.0154	rs55820521	0.00221
2	CLK1	28	10000	201717731	201729467	80.0773	0.0154	rs112343654	0.00554
15	UBAP1L	27	10000	65385341	65398697	96.5322	0.0155	rs80333561	0.00916
10	ZNF32-AS2	21	10000	44141389	44143467	83.35	0.0157	rs3128246	0.00072
11	CYP2R1	15	10000	14899555	14913751	47.6443	0.0157	rs7129781	0.00536
1	EGLN1	296	10000	231499496	231560790	1191.07	0.0157	rs2248652	0.000829
3	RPL32P3	50	10000	129101676	129118282	175.631	0.0157	rs62266952	0.00525
17	KIAA0100	29	10000	26941457	26972177	78.1451	0.0158	rs2302205	0.00601
18	LOC101927150	6	10000	6256742	6260933	22.732	0.0158	rs528801	0.00122
2	NRP2	286	10000	206547223	206662857	543.73	0.0158	rs12998705	0.00095
12	LOC101928030	49	10000	9524377	9534018	157.103	0.0159	rs12372766	0.00603
17	RNF213	506	10000	78234659	78372581	1004.17	0.0159	rs8069507	0.00212
10	MASTL	129	10000	27443752	27475848	404.56	0.016	rs6482600	0.00702
22	TCF20	108	10000	42556018	42611347	271.349	0.016	rs2223273	0.00327
15	ARIH1	163	10000	72766666	72878896	454.79	0.0161	rs142005464	0.0029
16	KLHL36	56	10000	84682130	84695916	158.343	0.0161	rs11647936	0.0027
20	DEFB125	14	10000	68350	77296	31.6633	0.0161	rs17685809	0.00483
7	AMPH	555	10000	38423296	38671167	1046.18	0.0163	rs77315199	0.000178
9	GTF3C4	75	10000	135545727	135565470	273.589	0.0163	rs113770819	0.00662
17	CD68	10	10000	7482804	7485429	31.5801	0.0164	rs1143015	0.0107
1	ERRFI1	30	10000	8071778	8086393	109.453	0.0164	rs10489450	0.00494
2	FOXN2	216	10000	48541794	48606434	606.146	0.0164	rs58012056	0.00481
4	LRAT	23	10000	155665162	155674270	83.4083	0.0164	rs17032000	0.00581
6	PPP1R14C	459	10000	150464187	150571528	887.321	0.0165	rs1889552	3.88e-06
3	OXNAD1	127	10000	16306666	16347594	419.573	0.0166	rs112250878	0.00782
10	LCOR	175	10000	98592016	98724198	584.468	0.0167	rs17112190	0.00131
13	XPO4	315	10000	21351467	21476913	909.572	0.0169	rs7992489	0.000405
4	EXOSC9	38	10000	122722471	122738176	149.485	0.0169	rs116391561	0.0032
8	PTP4A3	42	10000	142431487	142442554	141.458	0.0169	rs6987971	0.00565
11	FAT3	575	10000	92085261	92629635	1132.22	0.017	rs11603472	0.000706
1	OBSCN	505	10000	228395830	228566575	1385.61	0.017	rs11799681	0.00161
2	SOX11	12	10000	5832798	5841517	31.9869	0.017	rs66465560	0.000932
8	CASC21	553	10000	128256881	128404876	1235.32	0.017	rs145132273	0.000559
14	TGFB3	54	10000	76424441	76448092	177.091	0.0171	rs3917187	0.00432
22	ASCC2	148	10000	30184596	30234293	414.257	0.0171	rs140147	0.0022
13	CENPJ	118	10000	25456411	25497027	305.918	0.0172	rs9511504	0.000342
2	PLEKHM3	389	10000	208686011	208890284	885.058	0.0172	rs114459149	0.0011
4	CCNA2	20	10000	122737598	122745088	80.5406	0.0172	rs2071486	0.00777
17	JUP	99	10000	39910858	39942964	276.74	0.0173	rs7503778	0.00264
19	HAPLN4	26	10000	19366451	19373596	115.311	0.0173	rs55765017	0.0107
1	GPR61	13	10000	110082493	110088455	48.0124	0.0173	rs1434285	0.00381
1	RNU5F-1	750	10000	220046618	220292777	1811.83	0.0173	rs884127	0.000751
6	DDX39B	84	10000	31497995	31510252	219.487	0.0173	rs115272866	0.00557
19	LOC729966	15	10000	18360759	18366229	52.6894	0.0174	rs2302945	0.00115
11	CD82	227	10000	44587140	44641315	460.804	0.0175	rs113316507	0.000196
19	ZNF613	78	10000	52430687	52449011	251.981	0.0175	rs8104737	0.00549
20	LOC101928604	103	10000	62439428	62454360	396.125	0.0175	rs78966163	0.00104
21	KCNJ15	258	10000	39601836	39673746	688.821	0.0175	rs117395775	0.000626
2	HNMT	105	10000	138721807	138773934	407.255	0.0175	rs1378321	0.00836
22	MAPK8IP2	67	10000	51039113	51049979	172.098	0.0176	rs131733	0.00656
6	C6orf7	264	10000	80513303	80580137	598.443	0.0176	rs346292	0.00222
6	DEK	92	10000	18224399	18264799	238.187	0.0177	rs9350064	0.00203
9	C9orf47	22	10000	91605777	91611057	65.5933	0.0177	rs7043095	0.00594
19	PDE4C	110	10000	18318770	18359010	332	0.0178	rs11667487	0.00165
8	LSM1	35	10000	38020838	38034248	114.967	0.0178	rs138824104	0.0042
9	CDKN2B-AS1	260	10000	21994789	22121093	807.644	0.0178	rs68006815	0.000421
10	TECTB	70	10000	114043413	114064792	164.394	0.0179	rs74848039	1.86e-07
14	SPTLC2	466	10000	77972339	78083110	974.526	0.0179	rs10873308	0.000242
15	GDPGP1	29	10000	90777486	90785312	102.595	0.0179	rs62022286	0.000508
19	APLP1	33	10000	36359400	36370699	159.381	0.0179	rs230264	0.00692
10	CISD1	73	10000	60028861	60049019	271.804	0.018	rs1416763	0.00596
17	CUEDC1	275	10000	55938603	56032684	574.952	0.018	rs192147203	0.000805
19	ZNF460	49	10000	57791852	57805436	147.133	0.0181	rs113946212	0.00868
21	ADARB1	440	10000	46494492	46646478	1077.1	0.0181	rs390504	0.00226
10	ZNF32	22	10000	44139306	44144326	83.5869	0.0182	rs3128246	0.00072
16	CES2	24	10000	66968346	66978994	70.5023	0.0182	rs11568311	0.00165
14	SLC25A29	36	10000	100757447	100772884	104.98	0.0183	rs3742379	0.00248
1	PMF1-BGLAP	80	10000	156182778	156213123	270.148	0.0183	rs887953	0.0048
21	WDR4	213	10000	44263189	44299699	565.675	0.0183	rs145047222	0.00415
21	NDUFV3	88	10000	44313377	44329773	235.384	0.0185	rs67630972	0.012
3	MIR548A2	872	10000	64705682	64941858	1778.76	0.0186	rs704447	0.000177
3	MRPS22	47	10000	139062860	139075887	169.309	0.0186	rs1602628	0.0072
7	CHPF2	24	10000	150929574	150935913	93.4265	0.0187	rs2792436	0.0098
14	C14orf80	15	10000	105956191	105965585	36.8513	0.0188	rs4983425	0.00749
21	ANKRD20A11P	195	10000	15316095	15352765	397.781	0.0188	rs9305156	1.81e-05
6	MAP7	227	10000	136663418	136871957	749.801	0.0188	rs746973	0.00439
9	KIAA0020	104	10000	2804154	2844130	307.327	0.0188	rs10121671	0.0013
1	LINC00982	22	10000	2976180	2984289	64.1989	0.019	rs2072732	0.00468
2	LOC102724058	149	10000	166813927	166892910	430.386	0.019	rs478389	0.000786
7	PMS2P3	41	10000	75137068	75157453	94.0012	0.019	rs112891485	0.0037
8	KCNV1	15	10000	110979232	110986959	52.9596	0.019	rs6997471	0.0118
18	APCDD1	124	10000	10454624	10488698	325.5	0.0191	rs11080422	4.33e-05
19	MIR520H	9	10000	54245765	54245853	44.4387	0.0192	rs113614995	0.0109
1	GLIS1	593	10000	53971905	54199877	1420.21	0.0192	rs12031794	0.00237
4	CCRN4L	60	10000	139936912	139967093	135.69	0.0192	rs186938335	4.95e-05
5	PPIC	47	10000	122359077	122372425	125.717	0.0192	rs17388251	0.000916
6	MCCD1	27	10000	31496738	31498008	90.8616	0.0192	rs115329117	0.0193
11	DENND5A	294	10000	9160374	9286873	796.62	0.0193	rs4910038	0.000505
12	KLRB1	61	10000	9747869	9760497	163.95	0.0193	rs12580472	0.00657
1	ARHGEF11	253	10000	156904631	157015162	720.621	0.0193	rs12119908	0.0056
7	ZNF107	117	10000	64126460	64171960	321.8	0.0193	rs34676383	0.00242
8	LOC286177	47	10000	58173784	58179170	259.209	0.0193	rs77203035	0.00791
14	LOC101927620	23	10000	53620071	53624246	98.2903	0.0194	rs147426872	0.00186
17	MYO19	86	10000	34851598	34891305	253.293	0.0194	rs79931608	0.00337
17	OR3A3	5	10000	3323861	3324827	15.5928	0.0194	rs769432	0.00398
4	PPARGC1A	308	10000	23793643	23891700	572.268	0.0195	rs57256690	0.0027
19	RGS9BP	22	10000	33166312	33169206	71.5909	0.0197	rs259291	0.0162
22	POM121L4P	19	10000	21043842	21046009	57.3198	0.0197	rs5760028	0.00582
5	TSSK1B	25	10000	112768250	112770728	93.3373	0.0197	rs77802290	0.00245
12	DDX55	85	10000	124086671	124105482	261.63	0.0198	rs55705511	0.00551
9	ACTL7B	10	10000	111616868	111618275	36.1697	0.0198	rs5007341	0.0113
10	ZNF32-AS3	151	10000	44124264	44170147	415.705	0.0199	rs3123675	0.000434
20	LOC101927117	61	10000	39726633	39766640	165.998	0.02	rs6072279	0.00183
20	LOC388780	28	10000	2187573	2193797	80.1677	0.02	rs6035856	0.00232
20	PROKR2	143	10000	5282685	5295015	554.727	0.02	rs6038127	0.00185
6	LY6G6F	15	10000	31674683	31678372	39.3428	0.02	rs140887865	0.00587
17	SDF2	16	10000	26975373	26989207	38.9668	0.0201	rs57577420	0.00695
18	LOC100131655	98	10000	74506687	74534251	254.722	0.0201	rs13381407	0.000457
3	RBP2	69	10000	139171725	139195352	215.339	0.0201	rs17560106	0.00332
6	ENPP3	249	10000	131958441	132068550	638.119	0.0201	rs9493053	0.00288
16	AQP8	58	10000	25228284	25240253	198.352	0.0202	rs77017645	0.00959
19	PNPLA6	157	10000	7599037	7626653	394.906	0.0202	rs472709	0.00222
19	TMED1	12	10000	10942742	10946983	43.8627	0.0202	rs58724234	0.00708
5	CRHBP	36	10000	76248679	76265299	101.06	0.0202	rs10062367	0.000169
9	NACC2	351	10000	138898382	138987131	669.857	0.0202	rs191437758	0.000606
7	MIR6839	6	10000	64139441	64139554	23.2265	0.0203	rs7804972	0.00992
11	IFITM10	69	10000	1753639	1771824	242.379	0.0204	rs9667233	0.00195
17	MIF4GD	11	10000	73262309	73267311	40.0792	0.0204	rs9890153	0.00868
2	CERKL	360	10000	182401400	182521834	913.749	0.0204	rs59622136	0.00441
4	EREG	86	10000	75230859	75254477	289.876	0.0204	rs1460006	0.0015
2	C2orf88	256	10000	191002485	191068210	588.179	0.0205	rs6710331	0.000233
20	DDX27	81	10000	47835831	47860614	266.715	0.0206	rs118151326	0.00289
19	CACNG8	92	10000	54466289	54493469	249.444	0.0207	rs143194352	0.00316
9	TEX10	123	10000	103064356	103115259	373.085	0.0207	rs10989049	0.00215
10	ZNF37BP	150	10000	43008960	43048318	498.124	0.0208	rs1591248	0.0112
3	LAMP3	180	10000	182840002	182880667	459.149	0.0208	rs677952	0.000109
4	FRAS1	819	10000	78978723	79465423	1522.81	0.0208	rs4558894	0.00105
5	LOC101927100	38	10000	114937851	114956116	115.257	0.0208	rs256967	0.0172
15	PDCD7	35	10000	65409716	65426174	136.299	0.0209	rs78499006	0.00654
1	PMF1	79	10000	156182778	156209868	269.086	0.0209	rs887953	0.0048
5	LOC102546226	63	10000	87704798	87734907	228.414	0.0209	rs189304827	0.00587
8	PPP3CC	204	10000	22298482	22398657	707.346	0.0209	rs13271367	0.00538
17	GGNBP2	91	10000	34900736	34946276	255.672	0.021	rs192618196	0.00848
19	ILF3	67	10000	10764936	10803095	218.178	0.0211	rs118142475	0.00625
1	SPRTN	57	10000	231473681	231490769	190.415	0.0211	rs1122131	0.0134
5	PCDHA5	405	10000	140201360	140391929	1066.89	0.0211	rs31874	0.000576
17	TMC6	82	10000	76108998	76128488	163.411	0.0212	rs2613520	0.000543
7	MNX1	19	10000	156797546	156803347	72.5095	0.0212	rs10224770	0.00868
13	C1QTNF9B-AS1	20	10000	24463027	24466242	73.0563	0.0213	rs9706980	0.00559
21	DSCR8	95	10000	39493544	39528605	251.602	0.0213	rs2000424	0.00904
6	RAB32	21	10000	146864827	146876086	75.3747	0.0213	rs34907916	0.00952
7	SP4	260	10000	21467688	21554151	599.273	0.0213	rs17144465	0.00034
14	SETD3	109	10000	99864082	99947226	394.329	0.0214	rs2943	0.00456
1	AHCTF1	211	10000	247002401	247094726	523.784	0.0214	rs72766509	0.00482
16	GOT2	121	10000	58741034	58768261	327.474	0.0215	rs30836	0.012
1	SMG7	102	10000	183441505	183523328	244.462	0.0216	rs4047761	0.00163
1	ZNF691	12	10000	43312243	43318146	42.4738	0.0216	rs10890217	0.00462
4	TADA2B	57	10000	7045155	7059677	152.018	0.0216	rs4689583	0.00122
11	LOC100506258	190	10000	7458867	7487066	540.548	0.0217	rs11041393	0.00804
1	RGL1	877	10000	183605207	183897666	2146.77	0.0217	rs2500099	0.000117
3	NR1I2	148	10000	119499330	119537332	333.374	0.0217	rs12721607	0.00114
1	EXTL1	33	10000	26348270	26362954	106.031	0.0218	rs150494991	0.00572
4	TMEM184C	11	10000	148538538	148556672	27.4342	0.0218	rs115788232	0.000349
1	LOC339539	94	10000	43323292	43354463	234.51	0.0219	rs12758096	0.0035
22	CHEK2	146	10000	29083730	29137822	340.091	0.0219	rs12170705	0.00062
7	LOC100130673	20	10000	32496509	32498106	81.543	0.0219	rs3801331	0.0118
9	NEK6	245	10000	127019884	127114719	605.464	0.0219	rs2282086	0.00146
17	TEKT1	138	10000	6703299	6735060	381.925	0.022	rs144953324	0.00104
3	FANCD2OS	76	10000	10123003	10149915	331.168	0.022	rs113688266	0.00756
12	KLRC2	10	10000	10583205	10588592	25.7064	0.0221	rs149554896	0.000775
19	INSL3	26	10000	17927321	17932383	77.9158	0.0221	rs8112208	0.0155
22	HORMAD2	208	10000	30476452	30573062	507.63	0.0221	rs2412973	0.00279
5	PCDHA6	401	10000	140207506	140391929	1054.84	0.0221	rs31874	0.000576
8	ODF1	55	10000	103563847	103573245	170.066	0.0221	rs62523268	0.00303
5	UIMC1	357	10000	176332005	176433795	1075.09	0.0222	rs72813114	0.0118
7	POR	142	10000	75544419	75616173	302.281	0.0222	rs11769059	0.00421
7	INHBA-AS1	159	10000	41733513	41818976	459.254	0.0223	rs6463044	0.000679
14	THTPA	87	10000	23980968	24028790	175.488	0.0224	rs7155903	3.19e-05
17	CYGB	18	10000	74523429	74533987	58.4705	0.0224	rs11654760	0.00481
18	LINC00526	17	10000	5236722	5238028	52.263	0.0224	rs7242964	0.00513
17	SOX9	14	10000	70117160	70122560	52.6008	0.0225	rs34129640	0.0114
2	FASTKD1	146	10000	170386261	170430431	337.877	0.0225	rs62171311	0.000565
5	PCDHA3	457	10000	140180782	140391929	1189.7	0.0225	rs31874	0.000576
7	RHBDD2	26	10000	75508316	75518244	89.6934	0.0225	rs4728517	0.0125
22	LOC101929664	142	10000	30404730	30476469	322.997	0.0226	rs5753008	0.00228
20	PRNP	40	10000	4666796	4682234	109.444	0.0227	rs6037932	0.00602
5	TMCO6	16	10000	140019011	140024989	59.0849	0.0227	rs12153256	0.00058
8	FAM135B	821	10000	139142265	139509065	1275.09	0.0227	rs78108565	0.00041
12	IL31	11	10000	122656576	122658746	42.7403	0.0228	rs56719421	0.0016
12	LOC642846	105	10000	9436252	9466684	223.478	0.0228	rs3898867	0.00038
16	CRNDE	26	10000	54952776	54963101	107.766	0.0228	rs56854364	0.0188
17	RAI1	198	10000	17584786	17714765	467.096	0.0228	rs720856	0.0015
19	KIRREL2	23	10000	36347809	36358048	91.9336	0.0228	rs230260	0.0144
8	TSPYL5	12	10000	98285713	98290176	34.0229	0.0228	rs62507239	0.0103
2	LOC100505984	39	10000	161114229	161128406	98.1866	0.0229	rs7583157	0.00333
3	SMIM4	8	10000	52570620	52574586	32.8966	0.0229	rs62256903	0.0156
5	PCDHA11	318	10000	140247097	140391929	840.687	0.0229	rs31874	0.000576
5	PCDHAC1	221	10000	140306301	140391929	614.676	0.023	rs31874	0.000576
14	XRCC3	34	10000	104163953	104181823	92.3566	0.0231	rs3212068	0.00617
5	GLRX	24	10000	95149552	95158577	64.4876	0.0231	rs3777209	6.59e-07
6	OR2W1	6	10000	29011989	29012952	30.9794	0.0231	rs116219461	0.00748
12	DHH	13	10000	49483205	49488602	39.8874	0.0232	rs113015007	0.0115
15	SH3GL3	418	10000	84116090	84287493	757.251	0.0232	rs2585054	3.65e-05
17	FAM64A	25	10000	6347734	6354385	71.5356	0.0232	rs113770904	0.00587
2	KCNE4	12	10000	223916647	223920357	43.3519	0.0232	rs10172380	0.00568
6	EDN1	26	10000	12290528	12297427	68.5481	0.0232	rs10478723	0.0153
7	SNX10	261	10000	26331514	26413949	581.141	0.0232	rs73068436	7.66e-05
15	SEMA4B	171	10000	90728151	90772892	415.137	0.0233	rs11633877	0.00248
20	LOC728228	13	10000	4173736	4176600	37.1599	0.0233	rs6107419	0.00861
2	TTC21B	169	10000	166729871	166810348	434.879	0.0233	rs7590559	0.00117
3	FANCD2	247	10000	10068112	10143614	954.603	0.0233	rs73016531	0.00291
5	PCDHA2	473	10000	140174443	140391929	1230.88	0.0233	rs31874	0.000576
4	LOC728040	84	10000	74374519	74394250	258.805	0.0234	rs115123327	0.00503
5	EGFLAM-AS4	33	10000	38282370	38291088	98.4294	0.0234	rs6898887	0.00439
9	PHF19	87	10000	123617928	123657174	237.96	0.0234	rs3933327	0.00816
11	TRIM49B	32	10000	49053151	49059529	123.104	0.0235	rs2727039	0.00951
15	UBE2Q2P2_2	11	10000	83023840	83084341	27.0539	0.0235	rs117934378	0.000457
19	LOC100129083	10	10000	51919159	51920679	28.6307	0.0235	rs9304711	0.00346
1	INTS7	348	10000	212113740	212209002	893.83	0.0235	rs3010029	0.0016
6	MOXD1	285	10000	132617193	132722673	633.187	0.0235	rs9375884	0.0019
14	MDP1	10	10000	24683142	24685276	29.0034	0.0236	rs10144791	0.00972
19	UBA52	23	10000	18682613	18688270	90.6219	0.0236	rs4808137	0.0143
15	TMEM62	49	10000	43425721	43477341	126.912	0.0237	rs12912877	0.00375
3	ZNF621	31	10000	40566368	40581285	79.1608	0.0237	rs7651929	0.0163
6	TJAP1	71	10000	43445260	43474294	227.571	0.0237	rs78937406	0.0155
17	TEN1	76	10000	73975297	73996667	184.667	0.0238	rs78829815	0.00188
1	LINC00466	516	10000	63624753	63782901	1048.38	0.0238	rs2031402	5.41e-05
3	BPESC1	84	10000	138823026	138844005	215.586	0.0238	rs770980	0.00514
6	NFKBIL1	68	10000	31514627	31526606	152.431	0.0239	rs114205738	0.000699
9	MEGF9	141	10000	123363195	123476765	421.897	0.0239	rs10984986	0.00571
3	ITGB5	413	10000	124481794	124606144	962.153	0.0241	rs9870507	0.000882
5	CDKN2AIPNL	16	10000	133737755	133747598	60.3779	0.0241	rs10463918	0.0127
5	LOC102546229	7	10000	133764741	133770738	32.3036	0.0241	rs6872005	0.00803
9	CYLC2	119	10000	105757592	105780770	353.166	0.0241	rs150700847	0.00523
12	ULK1	87	10000	132379278	132407707	222.506	0.0242	rs11616018	0.00489
5	LEAP2	4	10000	132209357	132210582	15.5589	0.0242	rs765760	0.00814
5	ZBED8	14	10000	159820154	159827060	45.2677	0.0243	rs10515808	0.000772
6	MYO6	312	10000	76458908	76629254	792.494	0.0243	rs3798433	0.000915
10	CAMK2G	92	10000	75572258	75634349	254.582	0.0244	rs4746152	0.00525
17	SGK494	8	10000	26934981	26941211	22.6562	0.0244	rs9890687	0.00569
7	SNX8	222	10000	2291404	2354099	483.891	0.0244	rs11772177	0.000912
17	SLC25A19	66	10000	73269060	73285530	200.539	0.0245	rs7222784	0.00723
4	CXCL8	14	10000	74606222	74609433	65.3773	0.0245	rs4073	0.0125
5	PCDHA8	380	10000	140220906	140391929	988.738	0.0245	rs31874	0.000576
6	ABHD16A	39	10000	31654725	31671137	106.093	0.0245	rs138959590	0.00672
8	MROH5	373	10000	142443928	142517330	852.963	0.0245	rs11167062	0.000416
6	CSNK2B	15	10000	31633656	31637847	41.4652	0.0246	rs114923349	0.00621
5	PCDHA7	387	10000	140213968	140391929	1015.4	0.0247	rs31874	0.000576
15	FURIN	36	10000	91411821	91426688	98.8462	0.0248	rs12906125	0.00278
2	ALS2CR12	184	10000	202152993	202222121	467.73	0.0248	rs2110687	0.00647
5	PCDHA9	369	10000	140227356	140391929	949.943	0.0248	rs31874	0.000576
15	FAM154B	60	10000	82555151	82577267	145.898	0.0249	rs117388641	0.00155
15	LOC283693	36	10000	83394649	83408532	91.6193	0.0249	rs13379712	0.00887
1	MDS2	31	10000	23953823	23967056	95.3021	0.0249	rs1317329	0.0103
11	KCNJ11	20	10000	17406795	17410878	74.5053	0.025	rs5219	4.11e-05
3	SRGAP3	869	10000	9022275	9291369	1402.4	0.0251	rs2664118	0.00167
8	CLN8	77	10000	1711869	1734736	220.846	0.0251	rs116948831	0.00436
17	MED11	7	10000	4634722	4636896	22.8994	0.0252	rs11658971	0.00114
18	LOC729950	116	10000	22208145	22242162	307.094	0.0252	rs58261749	0.001
12	SFSWAP	207	10000	132195631	132284283	481.45	0.0253	rs113721561	0.000869
16	C16orf72	91	10000	9185536	9213555	231.853	0.0253	rs12149763	0.00844
1	SHE	37	10000	154451953	154474526	112.766	0.0253	rs10047079	0.00815
5	PCDHA1	491	10000	140165720	140391929	1288.16	0.0253	rs31874	0.000576
5	PCDHA4	431	10000	140186658	140391929	1126.58	0.0253	rs31874	0.000576
6	TMEM63B	101	10000	44095375	44123256	247.518	0.0253	rs6934989	0.00213
6	TPI1P3	6	10000	116359893	116361107	17.6222	0.0253	rs75881100	0.00512
11	OR6A2	11	10000	6815755	6817139	36.9546	0.0254	rs521312	0.0139
11	TPCN2	203	10000	68816349	68858072	591.054	0.0254	rs7124310	5.14e-05
5	PCDHA12	306	10000	140254886	140391929	816.391	0.0255	rs31874	0.000576
4	FLJ36777	22	10000	7099150	7105103	62.5086	0.0256	rs56140231	0.000651
11	OR2D2	12	10000	6912804	6913731	42.9281	0.0257	rs1965207	0.0133
15	C15orf40	63	10000	83657714	83680393	148.195	0.0257	rs191347348	0.0186
13	GPC6-AS2	111	10000	94470676	94510726	301.927	0.0259	rs138256559	0.00345
4	MAP9	124	10000	156263811	156298122	378.334	0.0259	rs41280487	4.27e-05
4	PP12613	20	10000	122685739	122687963	63.4768	0.0259	rs4833772	0.00197
4	RNF4	138	10000	2470794	2517586	307.861	0.026	rs2269488	0.000313
7	MNX1-AS1	23	10000	156803550	156809118	74.6259	0.026	rs10224633	0.0103
9	LOC101927575	117	10000	86678357	86709494	231.807	0.026	rs12349381	0.00202
11	TRIM21	39	10000	4406126	4414926	93.8787	0.0261	rs915956	0.00832
5	TMED7-TICAM2	96	10000	114914192	114961876	260.584	0.0261	rs79040588	0.0119
12	OVCH1-AS1	361	10000	29542226	29640257	884.895	0.0262	rs117236034	0.000277
6	DPCR1	42	10000	30908776	30921998	98.5674	0.0262	rs116071929	0.00313
19	NFKBID	24	10000	36379142	36391552	76.5418	0.0263	rs62109666	0.00828
4	CNGA1	277	10000	47937993	48014961	761.406	0.0263	rs17654757	0.0012
5	PCDHA10	349	10000	140235467	140391929	906.867	0.0264	rs31874	0.000576
6	SRSF3	48	10000	36562089	36572244	153.342	0.0264	rs183477669	0.0178
15	BLOC1S6	35	10000	45879416	45901909	115.074	0.0265	rs16945097	0.00929
17	USP36	103	10000	76792964	76836969	252.823	0.0265	rs3744795	0.000448
6	LOC100130476	91	10000	138144806	138189370	221.707	0.0265	rs111453551	0.00907
1	LOC100506801	17	10000	21619782	21626362	52.6931	0.0266	rs1067237	0.00525
3	IQCJ	440	10000	158787040	158984096	1066.96	0.0266	rs1449023	4.08e-05
7	WDR91	93	10000	134868589	134896316	350.568	0.0266	rs292600	0.0108
8	COL14A1	629	10000	121137346	121384273	1227.48	0.0266	rs16893916	0.000458
14	GOLGA5	177	10000	93260575	93306306	518.606	0.0267	rs17809851	0.00306
3	LOC100129550	24	10000	122605359	122611263	77.5861	0.0267	rs55889467	0.00514
1	DDR2	372	10000	162602227	162750247	833.05	0.0268	rs57885558	0.00137
1	HAO2-IT1	6	10000	119911568	119912953	22.0624	0.0268	rs6667203	0.0141
6	PLEKHG1	982	10000	150920998	151164799	1784.92	0.0268	rs2279629	9.33e-05
12	SLC4A8	279	10000	51785100	51909547	736.257	0.0269	rs4761971	0.00244
3	LINC01208	93	10000	176321935	176353320	219.059	0.0269	rs1349838	0.00384
5	GAPT	10	10000	57787329	57792185	29.1584	0.0269	rs1389308	0.00897
3	CLDN16	84	10000	190105660	190129932	217.019	0.027	rs3774011	0.0105
6	FGFR1OP	232	10000	167412804	167455906	782.551	0.027	rs7744664	0.00629
21	C21orf67	32	10000	46353198	46359828	102.273	0.0271	rs11088970	0.00966
14	DDHD1	223	10000	53503457	53620046	628.692	0.0272	rs17126123	0.00198
19	SUPT5H	116	10000	39936185	39967308	309.256	0.0272	rs4802030	0.00633
17	C17orf99	106	10000	76142433	76162364	218.959	0.0273	rs73375767	0.00261
5	TMED7	31	10000	114948904	114961876	82.3376	0.0273	rs9326969	0.0182
16	CDH3	173	10000	68678150	68732957	439.885	0.0274	rs8061606	0.00137
22	MCHR1	10	10000	41075181	41078818	34.84	0.0274	rs133072	0.00395
2	XRCC5	232	10000	216974019	217071016	549.42	0.0274	rs61015928	0.00227
5	PCDHA13	298	10000	140261853	140391929	796.522	0.0274	rs31874	0.000576
11	SYVN1	12	10000	64894750	64902003	35.6671	0.0275	rs10088	0.00394
15	SCG5	183	10000	32933869	32989298	324.201	0.0275	rs56182545	0.00026
6	HIST1H2BE	6	10000	26184023	26184458	25.8398	0.0276	rs113979296	0.0258
19	USP29	49	10000	57631508	57643293	139.292	0.0277	rs78534679	0.00134
11	ELF5	141	10000	34500341	34535347	377.33	0.0278	rs12420592	0.00231
11	IFITM3	10	10000	319672	320914	25.2508	0.0278	rs28435867	0.00594
19	ILF3-AS1	16	10000	10762537	10764548	57.5654	0.0278	rs143985646	0.00649
19	KXD1	45	10000	18668571	18680197	145.876	0.0278	rs7253088	0.0153
1	TDRD10	174	10000	154474694	154520623	543.103	0.0278	rs4845637	0.00544
6	SAMD3	476	10000	130465446	130686570	1002.84	0.0278	rs298946	0.00262
12	COPS7A	34	10000	6833149	6841041	100.696	0.0279	rs2178692	0.0071
15	HOMER2	248	10000	83517728	83621476	567.607	0.0279	rs75672102	0.008
22	TANGO2	173	10000	20004522	20053449	391.035	0.0279	rs9605050	0.00177
8	ST18	720	10000	53023391	53322439	1345.68	0.0279	rs6473690	0.00157
14	TTLL5	585	10000	76127550	76421425	1385.61	0.028	rs2019207	0.00184
4	NFXL1	178	10000	47849249	47916684	461.184	0.028	rs58026341	0.00175
8	LYPLA1	121	10000	54958926	55014577	391.351	0.028	rs73681304	0.0128
17	TEN1-CDK3	91	10000	73975297	74002080	215.073	0.0281	rs78829815	0.00188
11	CTSF	19	10000	66330934	66336047	63.4941	0.0282	rs618838	0.00399
16	GINS3	42	10000	58426297	58440048	98.9084	0.0282	rs11648876	0.00664
17	IGFBP4	46	10000	38599675	38613982	123.897	0.0282	rs10305288	0.00424
19	NPHS1	67	10000	36316273	36342895	145.287	0.0282	rs62112227	0.00286
18	DYM	589	10000	46570171	46987079	1206.1	0.0283	rs3794823	0.000411
3	CIDECP	39	10000	10059236	10067820	142.538	0.0283	rs73030540	0.00569
12	RECQL	130	10000	21621843	21654603	294.917	0.0284	rs76460168	0.00732
15	LOC100507472	13	10000	101847455	101849509	44.0909	0.0284	rs11634179	0.0155
1	BRINP2	207	10000	177140632	177251558	457.947	0.0284	rs6683060	0.00672
3	TGM4	190	10000	44916097	44956088	526.084	0.0284	rs1109412	0.000227
10	VTI1A	828	10000	114206755	114578504	1363.91	0.0285	rs76880073	0.00141
3	RBP1	74	10000	139236275	139258671	178.955	0.0285	rs893704	0.00366
3	ZNF619	31	10000	40518603	40531728	106.151	0.0285	rs114248724	0.0053
8	DCAF4L2	8	10000	88882970	88886296	20.1153	0.0286	rs71526908	0.0222
12	GPR19	96	10000	12813994	12849121	210.894	0.0288	rs7309378	0.00115
12	CAMKK2	192	10000	121675494	121736111	394.876	0.0289	rs189083626	0.000136
17	C17orf103	46	10000	21142183	21156578	109.919	0.0289	rs6902	0.0122
1	LOC100506747	53	10000	202955579	202976393	142.829	0.0289	rs10800893	0.00663
8	DEFA1_3	2	10000	6873390	6875823	6.93751	0.0289	rs71239273	0.0179
12	APOLD1	211	10000	12878850	12944399	364.255	0.029	rs10845619	0.0019
1	MRPL55	2	10000	228294379	228297013	9.21441	0.029	rs822739	0.0143
3	WDR48	137	10000	39093506	39137881	317.25	0.029	rs6763607	0.00179
4	FGB	36	10000	155484131	155493915	128.42	0.029	rs72681226	0.0123
16	SNN	46	10000	11762288	11773015	138.089	0.0291	rs8191293	0.00781
6	FGD2	76	10000	36973422	36996845	153.451	0.0291	rs1724088	0.00134
11	PC	218	10000	66615996	66725847	479.082	0.0292	rs75168714	0.0178
1	COA7	38	10000	53152013	53164038	118.208	0.0292	rs366309	0.00739
5	IL4	20	10000	132009677	132018370	76.3915	0.0292	rs2227284	0.00768
8	TCEA1	112	10000	54879113	54935016	359.626	0.0292	rs113406450	0.0104
16	IRX5	13	10000	54965110	54968395	45.057	0.0293	rs1133610	0.0205
19	OLFM2	243	10000	9964393	10047070	558.705	0.0293	rs7256846	0.00508
2	REEP1	429	10000	86441119	86565206	1117.74	0.0294	rs115175291	0.0104
6	TCP10L2	54	10000	167584080	167596396	101.762	0.0294	rs116322891	0.00262
11	TRIM64C	21	10000	49075265	49080664	63.6617	0.0295	rs2851537	0.0074
17	PIK3R5	228	10000	8782232	8869029	424.453	0.0295	rs72807989	0.00196
5	CDHR2	201	10000	175969511	176022769	483.294	0.0296	rs10056130	0.00671
10	TYSND1	43	10000	71897736	71906496	112.435	0.0297	rs12570358	0.00133
16	MIR548AA2	195	10000	22729602	22803363	349.19	0.0297	rs1895495	0.00117
1	XKR8	18	10000	28286503	28294604	43.2218	0.0297	rs4373781	0.00367
7	CDC14C	23	10000	48964156	48967049	72.1856	0.0297	rs10259692	0.0152
15	ULK4P3_1	4	10000	30395934	30423948	11.7117	0.0298	rs28398935	0.0127
1	TNNT2	89	10000	201328135	201346828	225.693	0.0299	rs45509695	0.00639
10	MAPK8	285	10000	49514681	49647402	673.033	0.03	rs118135078	0.00328
14	NOVA1	266	10000	26915088	27066960	762.349	0.03	rs17111336	7.84e-05
20	TOP1	167	10000	39657461	39753126	355.574	0.03	rs4314052	0.00219
5	HMHB1	26	10000	143191725	143200284	65.6762	0.0301	rs3792815	0.00336
9	LHX3	26	10000	139088095	139096955	63.7735	0.0301	rs1886296	0.0087
15	CLPX	66	10000	65442783	65477563	210.466	0.0303	rs113354543	0.00751
6	CNR1	65	10000	88849584	88875767	131.693	0.0304	rs806377	0.0024
7	AKR1B15	109	10000	134233848	134264592	282.407	0.0304	rs10271160	0.00238
1	SMIM12	31	10000	35315962	35325417	70.2451	0.0305	rs11263953	0.00672
5	LOC101929645	51	10000	29065350	29073330	187.5	0.0305	rs160305	0.00849
5	LOC101927023	83	10000	111563979	111593006	200.373	0.0306	rs12186685	0.00596
8	DEFA3	2	10000	6873390	6875816	6.93751	0.0306	rs71239273	0.0179
12	NEDD1	95	10000	97301000	97347469	277.175	0.0308	rs10860104	0.0101
16	ZKSCAN2	55	10000	25247321	25268855	153.407	0.031	rs4787310	0.00617
2	ANKZF1	26	10000	220094478	220101391	76.2196	0.031	rs56927225	0.0148
4	SPATA4	42	10000	177105724	177116822	104.386	0.031	rs4276243	0.00669
9	DDX31	173	10000	135469675	135545788	399.989	0.0311	rs551391	0.00271
9	KCNT1	396	10000	138594030	138684993	731.975	0.0311	rs10858163	0.00128
15	LRRC57	12	10000	42834719	42841002	32.8697	0.0312	rs8042618	0.00634
5	CHD1	164	10000	98190907	98262238	405.237	0.0312	rs161939	0.00581
14	LOC100506476	43	10000	74254062	74270331	98.9338	0.0313	rs12895288	0.0259
3	POLQ	244	10000	121150272	121264853	622.252	0.0313	rs73193618	0.00218
5	EPB41L4A-AS1	12	10000	111496222	111498198	43.5854	0.0313	rs73787782	0.0195
8	DEFA1B_3	2	10000	6873390	6875823	6.93751	0.0314	rs71239273	0.0179
1	EFCAB2	438	10000	245133170	245288530	1134.77	0.0315	rs2632551	0.00019
3	CSRNP1	33	10000	39183341	39195102	78.6617	0.0315	rs784518	0.00257
10	MIR4482	6	10000	106028093	106028163	26.0734	0.0316	rs1147611	0.0135
11	LOC644656	6	10000	9481102	9482245	27.9325	0.0316	rs11042363	0.0207
15	HDDC3	11	10000	91474147	91475799	37.4912	0.0317	rs12902179	0.0215
1	RAB3B	174	10000	52373627	52456436	410.266	0.0317	rs142169762	0.00232
3	ZCWPW2	192	10000	28431986	28566632	497.75	0.0317	rs13083313	0.00338
8	LRP12	190	10000	105501458	105601252	446.725	0.0317	rs13279448	0.00597
3	BTLA	55	10000	112182812	112218408	163.658	0.0318	rs1386895	0.00161
5	KIF3A	102	10000	132028322	132073265	325.639	0.0319	rs2897442	0.0136
6	HIST1H2AH	5	10000	27114860	27115341	17.7357	0.0319	rs73384391	0.00506
5	NSUN2	159	10000	6599351	6633473	394.323	0.032	rs62348980	0.00139
6	SYNGAP1	64	10000	33387846	33421466	144.227	0.032	rs453590	0.000437
7	HDAC9	820	10000	18126571	19036992	1061.98	0.032	rs7788833	7.76e-06
15	ACAN	261	10000	89346673	89418585	488.222	0.0321	rs4932434	0.0022
17	PIK3R6	137	10000	8706040	8770994	303.772	0.0321	rs16957648	5.6e-05
6	FKBP5	297	10000	35541361	35696360	677.852	0.0321	rs7745324	0.00124
11	RNASEH2C	11	10000	65485143	65488409	33.8255	0.0322	rs2510030	0.0121
14	SPTSSA	110	10000	34902143	34931468	302.618	0.0322	rs17523212	0.000509
1	LOC149373	23	10000	231319844	231323373	58.2263	0.0322	rs16853927	0.0077
1	PARK7	66	10000	8021713	8045342	180.953	0.0323	rs60094536	0.00599
2	COL6A3	243	10000	238232654	238322850	458.632	0.0323	rs11677456	0.000481
13	KLHL1	889	10000	70274724	70682625	1502.15	0.0324	rs73212551	0.00119
7	NUDT1	57	10000	2281856	2290780	131.39	0.0324	rs10230928	0.000425
19	MAMSTR	23	10000	49216254	49222976	72.5018	0.0325	rs33988101	0.0068
4	WWC2-AS2	3	10000	184018173	184020352	8.85281	0.0325	rs142302715	0.0185
5	SNORA13	5	10000	111497181	111497314	22.3298	0.0325	rs73787782	0.0195
10	GSTO2	56	10000	106028630	106059176	134.908	0.0326	rs568526	0.00795
11	PAX6	54	10000	31806339	31839509	163.191	0.0326	rs1806156	0.0201
1	LRRC8C	177	10000	90098643	90185094	504.546	0.0326	rs61798866	0.00301
20	LOC100506384	14	10000	58201518	58203344	54.6514	0.0326	rs6064818	0.0043
5	CDH18	934	10000	19473154	20575982	1279.75	0.0326	rs1976827	0.000615
13	MTRF1	134	10000	41790515	41837713	373.839	0.0327	rs2026469	0.00391
17	DHRS11	25	10000	34948225	34957233	73.7608	0.0327	rs1005552	0.0145
2	HDLBP	212	10000	242166681	242255115	505.001	0.0327	rs62186363	0.00398
7	TFPI2	29	10000	93514708	93520303	102.074	0.0327	rs76645328	0.0198
11	TMEM218	70	10000	124964265	124981659	155.786	0.0328	rs2155663	0.0118
1	RAB42	8	10000	28918711	28921088	19.3369	0.0328	rs144161680	0.022
20	LKAAEAR1	5	10000	62714732	62715712	20.505	0.0328	rs6090043	0.00991
19	ATP1A3	28	10000	42470733	42498428	59.6505	0.0329	rs8107107	0.0136
6	NCR3	22	10000	31556659	31560762	50.1241	0.0329	rs148533164	0.0007
19	PLK5	91	10000	1524072	1535455	210.633	0.033	rs11878806	0.00669
22	INPP5J	29	10000	31518908	31530683	72.1395	0.033	rs144190644	0.00756
3	MAGI1-AS1	98	10000	65879490	65910972	210.452	0.033	rs2055170	0.000599
16	MIR548D2	195	10000	22729602	22803362	349.19	0.0331	rs1895495	0.00117
3	NUDT16P1	37	10000	131080688	131083966	137.956	0.0332	rs11923500	0.0172
17	PLEKHH3	15	10000	40819931	40829048	40.6751	0.0333	rs8071056	0.00182
17	CCDC144A	124	10000	16593638	16678311	276.173	0.0334	rs3101956	0.00797
19	LINGO3	76	10000	2289773	2308156	168.163	0.0334	rs11671999	0.00185
21	LOC101928398	19	10000	40229462	40230786	67.8662	0.0334	rs455328	0.0138
7	ANLN	211	10000	36429414	36493401	432.035	0.0335	rs6964685	0.0021
19	POU2F2	41	10000	42590261	42636625	103.734	0.0336	rs145061137	0.0132
9	GPR107	266	10000	132815984	132902448	580.916	0.0336	rs191978717	0.00173
10	NUTM2B	2	10000	81462982	81472513	8.73153	0.0337	rs4979872	0.0183
5	FAM173B	158	10000	10225619	10250021	344.237	0.0337	rs2578632	0.00411
6	RPS6KA2-IT1	34	10000	166874150	166878871	89.9173	0.0338	rs2235287	0.00314
7	TRRAP	296	10000	98476112	98610866	715.54	0.0338	rs7779243	0.00249
17	MYO1C	118	10000	1367479	1396001	206.735	0.0339	rs2302458	0.00132
22	RFPL2	66	10000	32586421	32600718	177.382	0.0339	rs136487	0.0112
4	UCP1	24	10000	141481049	141489959	77.5442	0.0339	rs7688743	0.00676
6	FOXO3	192	10000	108881025	109005971	435.331	0.0339	rs9386735	0.00482
17	ATP5H	34	10000	73034954	73043074	81.8753	0.034	rs55803711	0.00697
14	COQ6	61	10000	74416636	74429813	153.809	0.0341	rs12880050	0.00345
19	DAND5	19	10000	13080431	13085567	37.9868	0.0341	rs112524225	0.0215
1	BPNT1	78	10000	220230823	220263195	162.744	0.0341	rs12757995	0.0135
10	PLEKHA1	160	10000	124134093	124191871	369.118	0.0342	rs117811194	0.00116
4	ARHGAP24	723	10000	86396283	86923823	1132.42	0.0342	rs7684540	0.001
6	GTPBP2	18	10000	43588217	43596983	52.2746	0.0342	rs113410952	0.0115
12	MRPL51	22	10000	6601315	6602471	92.9105	0.0343	rs12580729	0.0166
9	LOC100129722	18	10000	140144670	140147949	63.9211	0.0343	rs28376526	0.00475
4	TMEM155	27	10000	122680084	122686340	79.2656	0.0344	rs13108419	0.0119
14	ARHGAP5	73	10000	32546494	32628934	122.182	0.0346	rs75207985	0.000162
2	THNSL2	59	10000	88469813	88486156	122.408	0.0346	rs7569216	0.000745
10	GLUD1	107	10000	88809958	88854776	255.035	0.0347	rs9420434	0.00227
1	CASQ1	24	10000	160160284	160171676	54.6107	0.0347	rs74337382	0.00882
7	EPHA1	45	10000	143088204	143105985	95.8673	0.0347	rs11762334	7.16e-05
11	PATE2	15	10000	125646027	125648714	44.3698	0.0348	rs548597	0.026
22	SELM	15	10000	31500762	31503551	45.3248	0.0348	rs12167220	0.00435
6	ERVFRD-1	49	10000	11102721	11112071	131.056	0.0348	rs77539083	0.00587
10	LINC00856	17	10000	80008381	80012402	44.4758	0.0349	rs7909025	0.00169
16	KIAA0513	338	10000	85061356	85127828	705.588	0.0349	rs2875937	0.00448
10	CPN1	115	10000	101802064	101841642	265.966	0.0351	rs61751507	0.00452
13	DNAJC15	218	10000	43597361	43683306	626.774	0.0351	rs7327999	0.00145
4	UBE2K	271	10000	39699663	39784410	654.213	0.0351	rs181721741	0.000817
11	OR52R1	9	10000	4824662	4825610	32.8825	0.0352	rs6578533	0.0162
15	ASB9P1	10	10000	93338713	93340338	28.9288	0.0352	rs74698123	0.0147
9	GAS2L1P2	18	10000	99837952	99844227	48.8474	0.0352	rs7867279	0.0153
10	DNAJB12	72	10000	74092587	74114907	264.544	0.0353	rs142855784	0.0117
13	LINC00462	11	10000	49151109	49155037	25.697	0.0353	rs3751380	0.00618
17	EIF4A1	20	10000	7476023	7482324	49.3462	0.0353	rs78553499	0.0107
22	CYP2D7P	39	10000	42536213	42540575	102.795	0.0353	rs56088027	0.01
12	NTN4	524	10000	96051582	96184536	990.113	0.0354	rs7308791	0.000505
2	CYP1B1	25	10000	38294745	38303323	68.289	0.0354	rs162561	0.0108
3	TWF2	31	10000	52262625	52273183	76.7569	0.0354	rs58879205	0.00994
5	LMAN2	43	10000	176758562	176778885	120.764	0.0354	rs4976685	0.00677
6	AKAP12	505	10000	151561133	151679694	854.58	0.0354	rs12205348	0.00506
6	SLC29A1	25	10000	44187241	44201888	49.6565	0.0354	rs11752118	0.0028
1	DDX59	80	10000	200613164	200639126	198.889	0.0355	rs6665604	0.0079
1	WDR26	90	10000	224572844	224622001	287.922	0.0355	rs72758329	0.0101
9	RNF224	10	10000	140122017	140124090	29.8582	0.0355	rs72763301	0.0213
20	IDH3B	18	10000	2639040	2644865	60.0641	0.0356	rs11699380	0.0102
9	SDCCAG3	77	10000	139296373	139305054	167.609	0.0357	rs73566911	0.00989
12	C12orf79	469	10000	92378751	92536447	763.965	0.0358	rs11106438	0.00218
16	CCDC113	144	10000	58283839	58317734	391.307	0.0358	rs57061478	0.00103
20	ZNFX1	99	10000	47862438	47894756	279.565	0.0358	rs238212	0.00779
2	TRAPPC12	315	10000	3383445	3483342	666.352	0.0358	rs62120544	0.000128
4	BBS7	75	10000	122745483	122791652	196.571	0.0358	rs1507996	0.00513
7	IL6	20	10000	22766765	22771621	52.4829	0.0358	rs2069832	0.0132
17	TUSC5	177	10000	1182956	1204281	344.2	0.0359	rs9903565	0.00109
5	SLC35A4	13	10000	139944419	139948683	37.4338	0.0359	rs171632	0.0102
17	MRPS23	37	10000	55916286	55927433	79.35	0.036	rs187922701	0.00723
6	TNFAIP3	35	10000	138188324	138204451	100.158	0.036	rs7750604	0.0106
11	HYLS1	47	10000	125753508	125770541	128.481	0.0361	rs499104	0.00277
19	C19orf12	62	10000	30189792	30206696	140.107	0.0361	rs2162933	0.00172
20	LOC101929010	59	10000	1614153	1629119	137.27	0.0361	rs6034239	0.00279
5	TICAM2	50	10000	114914192	114938176	128.765	0.0361	rs79040588	0.0119
12	OSBPL8	385	10000	76745577	76953589	938.561	0.0362	rs118142812	0.00268
12	RNU6-19P_12	392	10000	11944823	12079107	646.386	0.0362	rs1058028	0.000391
1	SZRD1	67	10000	16693524	16724643	195.177	0.0362	rs113719246	0.02
9	C9orf24	40	10000	34379016	34397849	92.4011	0.0362	rs10119084	0.00145
16	MPG	47	10000	127017	135850	109.836	0.0363	rs2541633	0.00221
1	LSM10	31	10000	36859030	36863493	103.939	0.0363	rs4652910	0.0205
1	ZFYVE9	263	10000	52607765	52812358	623.574	0.0363	rs1288706	0.000299
11	VPS51	38	10000	64863586	64879332	90.4976	0.0364	rs1196052	0.000439
17	PLD2	64	10000	4710395	4726727	136.438	0.0364	rs9635705	0.00218
20	LPIN3	62	10000	39969559	39989222	134.709	0.0364	rs74466149	0.000808
3	BCHE	185	10000	165490691	165555253	441.657	0.0364	rs4639017	0.00145
4	GAK	385	10000	843064	926178	747.856	0.0364	rs55728587	0.00386
6	CYP39A1	286	10000	46517316	46620567	651.67	0.0364	rs9472797	0.000576
5	ANKRA2	51	10000	72848024	72861511	135.799	0.0365	rs168223	0.00119
13	MIR548F5	926	10000	36048405	36515382	1362.55	0.0366	rs35094239	0.00205
1	MIR4742	16	10000	224585928	224586013	68.2038	0.0366	rs68037178	0.0327
5	FBLL1	7	10000	167956581	167957639	23.4359	0.0366	rs7446039	0.00839
13	LINC00400	163	10000	43687300	43733602	291.909	0.0367	rs2657107	0.00351
8	MTUS1	912	10000	17501302	17658426	1592.51	0.0367	rs66834522	0.000201
11	TM7SF2	16	10000	64879325	64883707	51.0066	0.0369	rs3896078	0.000941
19	HMG20B	13	10000	3572942	3579081	28.9966	0.037	rs10402774	0.00508
3	LINC00852	3	10000	10326102	10327430	10.9504	0.037	rs35684	0.0192
2	KLHL41	36	10000	170366211	170382772	70.4491	0.0371	rs12692912	0.00362
2	VAMP5	32	10000	85811530	85820511	79.38	0.0371	rs1562322	0.00416
11	CD59	105	10000	33724555	33758025	229.499	0.0372	rs3181269	0.00161
16	C16orf59	7	10000	2510114	2514964	15.5572	0.0372	rs62621760	0.00988
19	PPP2R1A	146	10000	52693054	52729678	338.878	0.0372	rs147863370	0.00122
5	BTF3	30	10000	72794249	72801448	113.048	0.0372	rs819564	0.0146
6	HIST1H1D	11	10000	26234439	26235216	43.769	0.0372	rs10484436	0.0154
11	CCDC67	352	10000	93063882	93171636	814.04	0.0373	rs117345654	0.00415
6	TULP1	58	10000	35465650	35480679	136.451	0.0373	rs140338175	0.00787
8	GDF6	41	10000	97154557	97173020	91.2223	0.0373	rs2440201	0.00291
17	LOC102723517	88	10000	70030247	70053875	222.649	0.0374	rs7213382	0.00851
10	OLAH	119	10000	15085894	15115851	241.539	0.0375	rs34489739	0.00185
20	LOC101929225	54	10000	5971440	5986467	118.895	0.0375	rs16991638	0.00387
6	RNF182	127	10000	13924676	13980240	314.441	0.0375	rs62385925	0.00264
9	GNG10	45	10000	114423850	114432526	113.259	0.0375	rs10981001	0.00161
17	EVPLL	42	10000	18281078	18292960	112.494	0.0376	rs7222335	0.0178
19	GRIK5	50	10000	42502467	42569957	114.79	0.0376	rs899661	0.0071
3	CCDC58	71	10000	122078435	122102074	160.244	0.0376	rs6771201	0.00465
3	IQCJ-SCHIP1	657	10000	158787040	159615155	910.12	0.0376	rs1449023	4.08e-05
11	RAB38	258	10000	87846414	87908635	578.198	0.0377	rs11607857	0.00655
2	TMEM237	45	10000	202484906	202508252	99.8232	0.0377	rs7607835	0.0108
3	EFCAB12	68	10000	129120163	129147494	212.31	0.0377	rs4429625	0.00476
1	LOC100506161	13	10000	222763261	222765975	38.5682	0.0378	rs17511318	0.00703
4	MMRN1	152	10000	90816051	90875780	350.615	0.0378	rs75943295	0.00157
11	IGSF9B	148	10000	133778519	133826649	294.738	0.0379	rs4936213	0.0011
7	ASB15	76	10000	123241920	123277934	160.99	0.0379	rs116639146	0.00114
9	PSMD5	43	10000	123578331	123605299	116.995	0.0379	rs12684934	0.00611
10	TSPAN15	246	10000	71211225	71267423	643.146	0.038	rs112843485	0.00197
16	NFATC2IP	28	10000	28962317	28977767	71.5516	0.038	rs113458503	0.00647
3	FOXP1	700	10000	71003864	71633140	954.122	0.038	rs7616330	9.97e-05
1	GNAT2	24	10000	110145888	110155705	51.8053	0.0382	rs2304355	0.00498
7	NDUFA5	154	10000	123177051	123241705	360.462	0.0382	rs34731479	0.00188
16	RFWD3	180	10000	74655296	74700779	410.786	0.0383	rs9923145	0.00321
17	TMEM11	47	10000	21101262	21117908	111.093	0.0383	rs73982534	0.0103
1	PADI6	185	10000	17698690	17728195	458.588	0.0383	rs942459	0.00422
3	PARP3	14	10000	51976360	51982883	43.7084	0.0384	rs323868	0.00711
5	SRA1	15	10000	139929651	139937678	43.0129	0.0385	rs801459	0.00139
8	ZNF705D	10	10000	11946846	11973025	20.6395	0.0385	rs189543315	0.00117
19	LINC00905	41	10000	16144522	16152945	95.2058	0.0386	rs7508161	0.00445
9	GARNL3	254	10000	130025940	130155828	585.266	0.0386	rs10987600	0.00278
16	LOC101927272	4	10000	50702765	50705550	10.0845	0.0387	rs77642870	0.0371
20	PCIF1	28	10000	44563316	44576662	57.9674	0.0387	rs3848715	0.0254
2	2018-09-02	99	10000	242254601	242293441	226.495	0.0387	rs4234100	0.00418
4	LCORL	425	10000	17844838	18023483	1169.42	0.0387	rs7684221	0.00169
3	BSN-AS2	8	10000	49586738	49591799	27.3696	0.0388	rs11130206	0.0324
19	POLD1	86	10000	50887579	50921275	230.49	0.0389	rs1726801	0.0137
18	LOC101927900	72	10000	37646249	37679197	201.349	0.0391	rs180987594	0.000529
14	MARK3	307	10000	103851700	103970166	828.286	0.0392	rs67918072	0.00389
1	NENF	50	10000	212606228	212619721	130.056	0.0392	rs527840	0.00488
2	LRRFIP1	638	10000	238536223	238690290	1238.48	0.0392	rs2304434	0.00314
11	SBF2-AS1	151	10000	9779839	9832866	344.915	0.0393	rs12419046	0.000646
17	TOP2A	49	10000	38544772	38574202	146.15	0.0393	rs16965774	0.0208
1	GSTM3	17	10000	110276553	110283660	47.42	0.0393	rs1927328	0.0151
2	CPS1	531	10000	211342405	211543831	1036.22	0.0393	rs185564920	0.00172
5	ZFR	254	10000	32354455	32444844	569.258	0.0393	rs10461912	0.00368
11	LOC101927204	26	10000	58901445	58910281	77.9973	0.0394	rs10792220	0.029
22	CABP7	43	10000	30116343	30127820	101.574	0.0394	rs144722150	0.00299
22	SRRD	23	10000	26879849	26887904	54.9678	0.0394	rs5752334	0.00816
16	SLC5A2	13	10000	31494438	31502091	33.2932	0.0395	rs117708913	0.0259
19	LOC100505622	14	10000	42636780	42641251	55.7813	0.0395	rs8107737	0.0295
4	TLR6	160	10000	38825328	38858438	415.584	0.0395	rs55930442	0.000877
6	TBC1D32	413	10000	121400639	121655646	836.643	0.0396	rs1290679	0.00388
8	GOT1L1	13	10000	37791799	37797647	36.2663	0.0396	rs4956531	0.017
16	PRSS54	83	10000	58313900	58328951	258.597	0.0397	rs7194328	0.00645
1	RSG1	19	10000	16558181	16563659	50.9922	0.0397	rs138105639	0.00251
2	KCNK3	101	10000	26915580	26954066	228.479	0.0397	rs75029476	0.00789
12	B4GALNT1	27	10000	58019677	58027022	76.8682	0.0398	rs715930	0.0194
14	RNASE3	9	10000	21359561	21360507	32.0375	0.0398	rs2281643	0.0112
7	FKBP9	184	10000	32997015	33046543	336.492	0.0398	rs6945858	4.1e-05
14	PTGR2	148	10000	74318533	74352168	417.776	0.0399	rs12897095	0.000655
14	TRMT61A	27	10000	103995508	104003410	75.0742	0.0399	rs1022736	0.0243
17	CCL8	12	10000	32646065	32648421	42.7432	0.0399	rs3138037	0.00906
3	WDR82	48	10000	52288437	52312659	125.485	0.0399	rs144571993	0.0266
20	FAM65C	371	10000	49202644	49308067	681.688	0.04	rs2245361	0.00279
3	KLHL24	191	10000	183353410	183402304	686.048	0.04	rs11711420	0.0147
6	ENPP1	239	10000	132129155	132216295	487.365	0.04	rs56181787	0.00538
13	ALOX5AP	222	10000	31287614	31338565	468.728	0.0401	rs9671125	0.000185
16	MT2A	4	10000	56642477	56643409	11.5012	0.0401	rs1875223	0.0115
15	CCNDBP1	16	10000	43477465	43489375	40.0687	0.0403	rs17778356	0.0304
16	TFAP4	28	10000	4307186	4323001	82.4477	0.0403	rs251731	0.0155
22	GAS2L1	17	10000	29702984	29708778	40.5992	0.0403	rs74879864	0.00431
3	PPM1M	9	10000	52279808	52284615	34.2019	0.0403	rs73088773	0.0294
13	LINC01080	39	10000	80585211	80600798	84.7365	0.0404	rs12862123	0.00112
12	ADCY6	48	10000	49159974	49182820	138.611	0.0405	rs11168733	0.0195
13	RB1	267	10000	48877882	49056026	592.046	0.0405	rs3092899	0.00029
14	LOC102723742	807	10000	59295005	59484046	1484.65	0.0405	rs138668429	0.00137
21	LINC00307	13	10000	31581468	31584101	29.063	0.0405	rs694984	0.00623
5	SNX24	557	10000	122181159	122344902	1391.26	0.0405	rs41500644	0.0017
6	GPX6	49	10000	28471072	28483570	109.01	0.0405	rs115458587	0.00925
4	AFM	60	10000	74347461	74369718	148.909	0.0406	rs1894292	0.00683
6	LOC285847	24	10000	35694538	35704724	59.8489	0.0406	rs2766536	0.00567
12	MED13L	536	10000	116396380	116714991	1079.65	0.0407	rs7967006	0.00234
13	ALG5	102	10000	37523907	37573504	242.115	0.0407	rs191155950	0.00369
1	CRNN	20	10000	152381718	152386750	63.5817	0.0407	rs7521839	0.00883
7	AASS	143	10000	121713597	121784344	313.682	0.0407	rs10488107	0.0158
15	CIB1	138	10000	90773476	90808991	375.185	0.0408	rs62022286	0.000508
10	SLC25A28	27	10000	101370274	101380221	83.5002	0.0409	rs7908026	0.0203
16	LOC100507501	33	10000	4295825	4303790	86.5385	0.0409	rs67770272	0.00905
3	TMEM44-AS1	34	10000	194304996	194311561	80.8565	0.0409	rs6774988	0.0112
19	DLL3	34	10000	39989556	39999121	108.343	0.041	rs10412931	0.0132
1	TAF1A	80	10000	222731243	222763275	202.12	0.041	rs4846767	0.000849
2	BIRC6	650	10000	32582095	32843965	1402.97	0.041	rs144494157	0.00103
2	KRCC1	55	10000	88326723	88355248	136.798	0.041	rs4606928	0.0343
3	DPH3	37	10000	16298567	16306496	100.602	0.041	rs144133536	0.00764
9	LOC158435	132	10000	98828120	98864194	266.419	0.041	rs7029126	0.00312
10	LINC00264	21	10000	26878793	26883251	49.6992	0.0411	rs17529585	0.0111
19	CYP4F11	123	10000	16023179	16045676	316.282	0.0411	rs2305801	0.0157
6	LRRC73	13	10000	43474702	43478081	42.4513	0.0411	rs111598444	0.017
19	LDLR	182	10000	11200037	11244505	384.05	0.0412	rs17242381	0.000685
6	LAMA4	386	10000	112429133	112575917	728.196	0.0413	rs34923357	0.0066
12	FIGNL2	48	10000	52211675	52225701	107.256	0.0414	rs186231	0.0054
18	POTEC	71	10000	14511736	14543599	154.563	0.0414	rs184533635	0.00386
1	VCAM1	47	10000	101185195	101204601	87.7228	0.0414	rs4584412	0.00503
7	MAFK	50	10000	1570367	1582679	143.241	0.0415	rs150069281	0.00262
14	PCNX	542	10000	71374121	71582099	1169.37	0.0417	rs2810083	0.00728
20	ISM1	340	10000	13202417	13281297	642.258	0.0417	rs58445178	0.0039
20	NPBWR2	7	10000	62737182	62738184	21.4228	0.0417	rs13036542	0.00442
2	STAT4	239	10000	191894301	192016322	490.779	0.0417	rs35672585	0.00125
12	SHMT2	5	10000	57623355	57628718	12.9658	0.0418	rs2229717	0.00478
10	PTPN20B_1	6	10000	46550122	46641003	16.0781	0.0419	rs184345577	0.0247
11	NARS2	386	10000	78147006	78285909	1172.34	0.0419	rs12419623	0.00572
12	EIF2B1	47	10000	124105569	124118323	117.661	0.0419	rs2017181	0.0027
14	LOC100506700	32	10000	81908330	81916501	110.156	0.0419	rs112676365	0.0146
1	ERICH3	172	10000	75033794	75139422	388.993	0.042	rs75880044	0.0038
6	PLA2G7	57	10000	46672052	46703430	129.939	0.042	rs1421371	0.0123
1	TOMM40L	12	10000	161195728	161200536	35.0132	0.0421	rs9725457	0.0387
3	GLYCTK	20	10000	52321835	52329272	59.9966	0.0421	rs11708811	0.0249
6	HECA	136	10000	139456248	139501946	344.219	0.0421	rs13195460	0.0174
6	L3MBTL3	333	10000	130339727	130462594	702.452	0.0421	rs9492451	0.00474
15	SNRPA1	48	10000	101821714	101835460	143.581	0.0422	rs62621227	0.00551
20	HAO1	177	10000	7863630	7921093	351.612	0.0422	rs2235247	0.00901
11	AMOTL1	252	10000	94501507	94609918	550.258	0.0423	rs113277224	0.00495
1	OR2T34	6	10000	248737101	248738058	15.9176	0.0423	rs184830249	0.0176
3	NT5DC2	31	10000	52558384	52569093	89.8815	0.0423	rs7636227	0.0277
5	TRIM36	147	10000	114460458	114516243	339.316	0.0423	rs45562940	0.00316
9	FAM73B	42	10000	131799252	131834351	82.8391	0.0423	rs11564101	0.00514
5	LIFR	189	10000	38475064	38595507	423.002	0.0424	rs35853268	0.00227
6	KAAG1	4	10000	24357130	24358512	11.2556	0.0424	rs188467981	0.0434
3	IFT122	186	10000	129158878	129239350	553.63	0.0426	rs35761445	0.0013
11	ANKK1	48	10000	113258512	113271140	123.851	0.0427	rs2734848	0.00521
1	IARS2	126	10000	220267454	220321383	269.087	0.0427	rs72747386	0.0189
8	ERICH5	91	10000	99076749	99105838	163.36	0.0427	rs13263943	0.00215
14	RNASE2	5	10000	21423629	21424594	19.4616	0.0428	rs2771313	0.0361
15	APH1B	79	10000	63569748	63601325	162.851	0.0428	rs35558463	0.00682
6	B3GAT2	281	10000	71571068	71666788	495.765	0.0429	rs6455383	0.000491
11	KCNJ5	95	10000	128761312	128787951	198.116	0.043	rs2604204	0.00677
17	RGS9	310	10000	63133455	63223821	651.138	0.043	rs12450836	0.00489
9	RAB14	62	10000	123940414	123964365	149.149	0.043	rs7036980	0.00177
10	GSTO1	22	10000	106013951	106027222	54.1636	0.0431	rs1147611	0.0135
11	FBXO3	107	10000	33762489	33796071	251.094	0.0431	rs11826154	0.00611
1	APOA1BP	23	10000	156561557	156564091	91.5769	0.0431	rs4661190	0.0345
1	ARF1	30	10000	228270360	228286913	75.3672	0.0431	rs10916265	0.00356
9	RUSC2	125	10000	35489948	35561895	255.145	0.0431	rs2067112	0.00741
6	ANKRD66	29	10000	46714653	46726954	70.2209	0.0432	rs190323771	0.000765
14	SLC25A47	25	10000	100789678	100796715	63.028	0.0433	rs35852289	0.00739
19	PRKCG	55	10000	54385466	54410901	110.587	0.0433	rs45509194	0.0149
9	GPSM1_2	39	10000	139247508	139254057	89.9203	0.0433	rs28642213	0.00652
5	SLC4A9	19	10000	139739786	139754722	45.1046	0.0434	rs34507975	0.00343
21	ZNF295-AS1	92	10000	43429302	43445029	181.656	0.0435	rs11203180	0.000859
12	CPM	351	10000	69244955	69357020	612.685	0.0436	rs11177419	0.000722
4	NPNT	211	10000	106816596	106892828	513.122	0.0436	rs4449421	0.00103
13	LINC00410	139	10000	91543207	91578851	335.868	0.0437	rs7321153	0.000366
7	HILPDA	10	10000	128095883	128098472	25.6685	0.0437	rs149990034	0.0035
15	FRMD5	489	10000	44162958	44487492	1094.21	0.0438	rs10459588	0.00735
17	LINC01152	53	10000	70026794	70037438	148.37	0.0439	rs12603032	0.0187
2	LOC644838	301	10000	67350488	67442451	621.764	0.0439	rs11682028	0.00218
1	GABPB2	136	10000	151043079	151091007	290.401	0.044	rs12093277	0.00668
22	CRYBB3	33	10000	25595816	25603326	64.8112	0.044	rs191142822	0.00186
8	LOC100505718	695	10000	69824037	70016425	1137.01	0.044	rs10093389	0.00213
17	SPAG5-AS1	19	10000	26926150	26944395	36.147	0.0441	rs9890687	0.00569
1	BMP8B	146	10000	40223902	40254533	283.257	0.0441	rs230327	0.000595
5	IRX1	19	10000	3596167	3601517	49.6929	0.0441	rs3749631	0.00843
1	FLG2	34	10000	152321212	152332482	99.5267	0.0442	rs3818831	0.0108
1	GJC2	21	10000	228337414	228347527	59.37	0.0442	rs11580599	0.023
2	CPSF3	97	10000	9563665	9613239	268.752	0.0442	rs6733615	0.0104
3	PIK3CA	215	10000	178866310	178952497	477.446	0.0442	rs6765953	0.00083
7	ZSCAN21	22	10000	99647416	99662663	66.2033	0.0442	rs113479612	0.0161
9	PPP3R2	14	10000	104353896	104357283	32.7062	0.0442	rs7860390	0.00108
10	CTAGE7P	8	10000	131904272	131907101	24.147	0.0443	rs55721924	0.0415
11	CCDC82	98	10000	96085928	96123083	214.748	0.0443	rs141450223	0.00052
11	ZBED5	14	10000	10874250	10879620	30.7024	0.0443	rs2232928	0.0302
12	GTF2H3	84	10000	124118285	124147151	213.844	0.0443	rs34996665	0.000746
19	PSG11	90	10000	43511808	43530631	279.383	0.0443	rs145669891	0.00746
6	UST	688	10000	149068270	149398126	1021.26	0.0443	rs13211473	0.000116
11	FAM111B	37	10000	58874657	58894888	96.9289	0.0444	rs4939257	0.0198
11	MS4A4A	69	10000	60048013	60076445	148.58	0.0444	rs115739426	0.00529
14	CKB	11	10000	103985994	103989196	33.3132	0.0444	rs8017780	0.0133
19	NKG7	4	10000	51874873	51875960	13.3106	0.0446	rs8109405	0.0206
4	NPY1R	31	10000	164245116	164253947	73.165	0.0446	rs144212048	0.00885
17	KCTD2	123	10000	73028661	73061984	259.353	0.0447	rs12943148	0.00671
1	WDR65	323	10000	43638000	43720029	674.606	0.0447	rs12749472	0.00646
10	PTPRE	727	10000	129705324	129884164	1085.87	0.0448	rs2298197	0.00169
1	LRRC52	89	10000	165513477	165533185	200.15	0.0448	rs72693832	0.00128
15	FES	43	10000	91427664	91439006	108.586	0.0449	rs12906125	0.00278
18	LOC100505549	169	10000	55297533	55336508	320.822	0.0449	rs12185474	0.00026
5	CDH9	505	10000	26880708	27038689	1015.89	0.0449	rs3811932	0.00398
8	GPIHBP1	28	10000	144295067	144299044	71.5397	0.0449	rs11136269	0.0187
9	INVS	471	10000	102861501	103063426	1141.33	0.0449	rs59637286	0.00203
1	UCK2	169	10000	165796731	165880855	333.095	0.045	rs12562047	0.00162
3	CIDEC	36	10000	9908393	9921938	93.4641	0.045	rs708570	0.00279
6	GMDS-AS1	415	10000	2245986	2413825	810.431	0.045	rs9503155	0.00201
13	EXOSC8	24	10000	37574677	37583751	81.4837	0.0451	rs9603126	0.0214
1	DRD5P2	2	10000	148901844	148904054	6.03756	0.0451	rs143965084	0.0229
6	OR2J3	12	10000	29079586	29080661	32.5831	0.0451	rs114315692	0.00555
10	ENTPD7	93	10000	101419262	101471002	244.564	0.0452	rs11190244	0.0051
18	LINC00667	67	10000	5238098	5246505	158.458	0.0452	rs1127990	0.00336
6	TAAR1	10	10000	132966122	132967142	29.302	0.0452	rs7765066	0.0377
10	LINC00839	102	10000	42970938	42990785	246.12	0.0453	rs7076624	0.015
18	FAM69C	85	10000	72102962	72124503	172.032	0.0453	rs756011	0.0048
5	LIFR-AS1	249	10000	38556887	38671318	503.324	0.0453	rs6892986	0.00192
10	SLC18A2	125	10000	119000583	119038941	237.699	0.0455	rs363230	0.000463
14	ECRP	8	10000	21387499	21388335	29.0441	0.0455	rs12435821	0.0316
17	TUBG2	26	10000	40811265	40819024	73.44	0.0455	rs8071056	0.00182
17	OR1D2	6	10000	2995351	2996290	18.4528	0.0456	rs769424	0.014
1	CNR2	219	10000	24200459	24239817	519.266	0.0456	rs7550371	0.0114
6	KIFC1	53	10000	33359312	33377699	113.32	0.0456	rs147335338	0.00517
1	KDM5B	209	10000	202696531	202777549	461.169	0.0457	rs77312600	0.0146
1	ST6GALNAC3	994	10000	76540388	77096669	1394.65	0.0457	rs172714	0.000416
12	EMP1	56	10000	13349601	13369708	112.284	0.0458	rs2069086	0.00492
16	MARVELD3	46	10000	71660055	71675868	112.992	0.0458	rs72799841	0.00881
16	OTOA	121	10000	21689834	21772050	236.07	0.0458	rs11641524	0.00499
10	LRRC27	225	10000	134145613	134195010	489.274	0.0459	rs147613713	0.00207
1	TRIM67	198	10000	231298673	231357314	374.621	0.046	rs16853927	0.0077
6	OR11A1	11	10000	29393280	29395509	29.8153	0.046	rs115625066	0.00559
1	CNIH4	46	10000	224544512	224567153	138.497	0.0461	rs12724850	0.00958
1	ZNF683	48	10000	26688124	26699266	112.318	0.0461	rs193081430	0.00283
20	LOC101927631	21	10000	49547520	49561671	46.4052	0.0461	rs146162342	0.00942
3	GPR62	15	10000	51989329	51991520	49.4313	0.0461	rs323874	0.00324
9	ADAMTSL1	863	10000	18474078	18910947	1177.1	0.0461	rs35349026	0.000437
9	NUP214	230	10000	134000947	134110057	554.715	0.0461	rs78130597	0.0169
9	TRAF1	104	10000	123664670	123691451	266.091	0.0461	rs7025182	0.0204
2	CDK15	226	10000	202671151	202760273	390.202	0.0462	rs6742520	0.000854
2	CLIP4	211	10000	29320541	29406679	442.001	0.0462	rs72790253	0.00295
8	CCDC25	150	10000	27590832	27630170	384.66	0.0462	rs1841311	0.0217
6	SLC25A27	40	10000	46620651	46645927	99.4611	0.0463	rs7767605	0.0118
10	AKR1C6P	198	10000	4913858	4958465	405.806	0.0465	rs10904362	0.000497
13	LPAR6	55	10000	48985181	49018840	121.469	0.0465	rs198624	0.00437
16	CD19	15	10000	28943259	28950668	36.6724	0.0465	rs35979293	0.0048
16	MT1JP	16	10000	56669650	56670998	40.9722	0.0465	rs60900828	0.000483
16	ZFHX3	790	10000	72816785	73092534	1188.29	0.0465	rs4788697	6.14e-05
1	SLC25A3P1	17	10000	53904042	53905693	50.4239	0.0465	rs1766643	0.0212
6	SCGN	171	10000	25652428	25702008	341.669	0.0465	rs9461192	0.00768
3	PARP14	182	10000	122399671	122449687	384.875	0.0466	rs2063515	0.0072
19	GADD45GIP1	3	10000	13064969	13068068	7.84445	0.0467	rs140839998	0.0352
1	BATF3	51	10000	212859758	212873327	106.162	0.0467	rs75301185	0.000234
4	HGFAC	36	10000	3443725	3451213	71.1054	0.0467	rs3752439	0.0012
11	FAM111A	32	10000	58910317	58922511	87.6974	0.0468	rs610764	0.0192
11	OR52N1	14	10000	5809083	5810046	46.3691	0.0468	rs11039038	0.0261
15	DET1	103	10000	89055713	89089912	252.771	0.0468	rs12911061	0.0123
9	LINGO2	955	10000	27948083	29212998	1197.44	0.0468	rs1562972	0.000321
16	TRAPPC2L	28	10000	88923505	88927520	81.6758	0.047	rs78088348	0.0237
6	FOXC1	4	10000	1610680	1614129	10.7673	0.047	rs79691946	0.0358
8	CHRNA6	47	10000	42607779	42623929	124.163	0.047	rs2196128	0.00773
11	LMO1	225	10000	8245850	8290182	385.809	0.0471	rs11041825	0.000476
12	OAS2	91	10000	113416273	113449528	211.267	0.0472	rs929291	0.00824
1	SYDE2	129	10000	85623355	85666728	295.785	0.0473	rs817432	0.00485
19	KLK14	30	10000	51581153	51587502	74.292	0.0474	rs11671942	0.00926
1	WARS2	288	10000	119573838	119683295	613.79	0.0474	rs10923754	0.00665
3	KCNMB3	141	10000	178957536	178984838	305.035	0.0474	rs6799756	0.00101
20	RIN2	430	10000	19867164	19983103	712.758	0.0475	rs402543	0.00347
3	OR5K2	3	10000	98216524	98217475	9.23865	0.0475	rs143260385	0.0175
9	MIR3134	537	10000	114758831	115112545	912.483	0.0475	rs10981281	0.00303
15	TEX9	223	10000	56657621	56738195	480.624	0.0476	rs12908766	0.00673
12	TRIAP1	3	10000	120881763	120884215	11.4359	0.0477	rs7308053	0.0404
17	CDK3	18	10000	73996986	74002080	42.4198	0.0477	rs2069534	0.0041
11	IGHMBP2	140	10000	68671318	68708069	316.785	0.0478	rs117511934	0.00568
14	KLC1	178	10000	104095524	104167888	382.005	0.0478	rs59217746	0.00196
16	CSNK2A2	140	10000	58191811	58231782	334.99	0.0478	rs37358	0.00208
22	PARVG	178	10000	44568835	44604349	344.201	0.0478	rs139169	0.000643
2	TEKT4	19	10000	95537177	95542574	48.7044	0.0479	rs17120062	0.013
3	MIR564	3	10000	44903379	44903473	11.2203	0.0479	rs78238620	0.0515
6	LOC441155	6	10000	66011310	66015504	15.5046	0.0479	rs35149364	0.0449
14	CCNK	35	10000	99947738	99977852	90.3165	0.0482	rs8013888	0.0198
6	HLA-C	172	10000	31236525	31239913	363.965	0.0482	rs116144359	0.0049
13	LINC00441	19	10000	48870648	48877797	54.2621	0.0483	rs12871662	0.013
8	ENTPD4	71	10000	23286664	23315244	159.393	0.0483	rs35664894	0.0119
18	C18orf42	194	10000	5143671	5197255	358.545	0.0484	rs397175	0.00172
9	C9orf173	12	10000	140145712	140147935	39.0149	0.0484	rs28376526	0.00475
17	SLC16A3	47	10000	80186281	80197375	91.5278	0.0485	rs75888222	0.00109
19	LILRA5	22	10000	54818352	54824409	58.3317	0.0485	rs4990480	0.031
1	LOC101060524	2	10000	148901844	148904054	6.03756	0.0486	rs143965084	0.0229
22	HSCB	45	10000	29138042	29153496	92.3038	0.0486	rs4822987	0.00119
5	IL9	11	10000	135227934	135231516	33.3202	0.0486	rs2069882	0.0307
1	ZNF695	240	10000	247108848	247171395	465.709	0.0487	rs139596432	0.00182
7	2018-09-07	214	10000	35840595	35946715	527.022	0.0487	rs10255293	0.0083
12	COPZ1	43	10000	54718873	54745635	120.672	0.0489	rs11170877	0.0116
5	EBF1	825	10000	158122922	158526788	1393.09	0.0489	rs79876699	0.00138
6	CCDC167	41	10000	37450696	37467700	84.5936	0.0489	rs12529271	0.00475
8	CLVS1	513	10000	62200524	62414204	884.251	0.0489	rs62524924	0.00239
8	RAB11FIP1	43	10000	37716464	37757015	83.7027	0.0489	rs10955035	0.00406
17	OR3A2	10	10000	3181183	3182268	33.5805	0.049	rs62089496	0.0261
1	RAB3GAP2	246	10000	220321609	220445843	533.178	0.049	rs114802832	0.0193
2	ABCG5	111	10000	44039610	44065958	234.985	0.049	rs79835740	4.19e-05
3	KBTBD8	22	10000	67048726	67061632	54.3393	0.049	rs13078632	0.0021
19	PLEKHG2	48	10000	39903749	39919055	98.2344	0.0492	rs111487768	0.0098
21	KRTAP13-1	2	10000	31768391	31769138	7.45785	0.0492	rs9636833	0.0452
2	TTC21B-AS1	49	10000	166790366	166804831	123.608	0.0492	rs919683	0.00156
4	CCDC96	10	10000	7042575	7044728	31.1659	0.0492	rs6832413	0.0195
3	FAM162A	81	10000	122103022	122128961	179.897	0.0493	rs6771201	0.00465
1	IVL	27	10000	152881038	152884362	87.6454	0.0494	rs7541832	0.0309
12	LOC101927653	520	10000	58959741	59175498	910.144	0.0495	rs4760238	0.00361
16	CBFA2T3	502	10000	88941262	89043504	919.332	0.0495	rs538778	0.000974
10	KLLN	4	10000	89618917	89623194	14.5958	0.0496	rs12573787	0.0192
19	ZNF555	65	10000	2841432	2860472	155.469	0.0497	rs758769	0.0118
8	SLC39A14	266	10000	22224761	22291640	609.022	0.0498	rs3943520	0.00325
10	SH3PXD2A	702	10000	105353783	105615164	1129.49	0.0499	rs10159569	0.000243
11	SNORD97	10	10000	10823013	10823155	30.8841	0.0499	rs4909953	0.014
1	CD1D	20	10000	158149736	158156216	62.5672	0.0499	rs859003	0.0273
Chr: chromosome; nSNPs: the number of single nucleotide polymorphism; nSims: the number of simulations; Start: start position; Stop : stop position; Test: the gene-based test statistic.
