# Supplementary material for: Shared Gene Expression Between Multiple Sclerosis and Ischemic Stroke
Source: Front Genet. 2019 Feb 11;9:598. doi: 10.3389/fgene.2018.00598 (PMC6379658; doi:10.3389/fgene.2018.00598)
Supplement: Supplementary file 3 [file Table_3.XLSX]

## Sheet: Sheet1
Supplementary Table 3: The significant pathways of MS from 4 pathways datasets.
Pathway ID	Description	C	O	E	R	p-value	FDR
KEGG
hsa04658	Th1 and Th2 cell differentiation - Homo sapiens (human)	92	20	6	3.33	1.33e-06	0.000365
hsa04660	T cell receptor signaling pathway - Homo sapiens (human)	105	20	6.85	2.92	1.13e-05	0.000834
hsa05152	Tuberculosis - Homo sapiens (human)	179	28	11.68	2.4	1.16e-05	0.000834
hsa05140	Leishmaniasis - Homo sapiens (human)	73	16	4.76	3.36	1.37e-05	0.000834
hsa04659	Th17 cell differentiation - Homo sapiens (human)	107	20	6.98	2.87	1.52e-05	0.000834
hsa05321	Inflammatory bowel disease (IBD) - Homo sapiens (human)	65	14	4.24	3.3	5.79e-05	0.0026
hsa05145	Toxoplasmosis - Homo sapiens (human)	118	20	7.7	2.6	6.61e-05	0.0026
hsa04380	Osteoclast differentiation - Homo sapiens (human)	132	21	8.61	2.44	0.000113	0.00388
hsa05162	Measles - Homo sapiens (human)	136	21	8.87	2.37	0.000174	0.00533
hsa05221	Acute myeloid leukemia - Homo sapiens (human)	57	12	3.72	3.23	0.000245	0.00674
hsa04630	Jak-STAT signaling pathway - Homo sapiens (human)	158	22	10.31	2.13	0.000551	0.0135
hsa05330	Allograft rejection - Homo sapiens (human)	38	9	2.48	3.63	0.000587	0.0135
hsa05168	Herpes simplex infection - Homo sapiens (human)	185	24	12.07	1.99	0.000889	0.0185
hsa04066	HIF-1 signaling pathway - Homo sapiens (human)	103	16	6.72	2.38	0.000947	0.0185
hsa04672	Intestinal immune network for IgA production - Homo sapiens (human)	49	10	3.2	3.13	0.00103	0.0185
hsa05133	Pertussis - Homo sapiens (human)	76	13	4.96	2.62	0.00113	0.0185
hsa04064	NF-kappa B signaling pathway - Homo sapiens (human)	95	15	6.2	2.42	0.00114	0.0185
hsa05166	HTLV-I infection - Homo sapiens (human)	258	30	16.83	1.78	0.00134	0.0204
hsa04940	Type I diabetes mellitus - Homo sapiens (human)	43	9	2.8	3.21	0.00152	0.0216
hsa04919	Thyroid hormone signaling pathway - Homo sapiens (human)	118	17	7.7	2.21	0.00157	0.0216
hsa05205	Proteoglycans in cancer - Homo sapiens (human)	205	25	13.37	1.87	0.00171	0.0224
hsa01521	EGFR tyrosine kinase inhibitor resistance - Homo sapiens (human)	81	13	5.28	2.46	0.00206	0.025
hsa02010	ABC transporters - Homo sapiens (human)	45	9	2.94	3.07	0.00212	0.025
hsa04917	Prolactin signaling pathway - Homo sapiens (human)	72	12	4.7	2.56	0.00218	0.025
hsa04662	B cell receptor signaling pathway - Homo sapiens (human)	73	12	4.76	2.52	0.00246	0.0271
hsa05161	Hepatitis B - Homo sapiens (human)	146	19	9.52	2	0.00287	0.0303
hsa04120	Ubiquitin mediated proteolysis - Homo sapiens (human)	137	18	8.94	2.01	0.0033	0.0336
hsa04210	Apoptosis - Homo sapiens (human)	140	18	9.13	1.97	0.00417	0.0409
hsa04931	Insulin resistance - Homo sapiens (human)	109	15	7.11	2.11	0.00454	0.043
hsa04668	TNF signaling pathway - Homo sapiens (human)	110	15	7.17	2.09	0.00495	0.0453
hsa04722	Neurotrophin signaling pathway - Homo sapiens (human)	121	16	7.89	2.03	0.00511	0.0453
hsa04024	cAMP signaling pathway - Homo sapiens (human)	200	23	13.05	1.76	0.0054	0.0464
hsa04514	Cell adhesion molecules (CAMs) - Homo sapiens (human)	145	18	9.46	1.9	0.00604	0.0504
hsa04022	cGMP-PKG signaling pathway - Homo sapiens (human)	168	20	10.96	1.83	0.00628	0.0508
hsa04010	MAPK signaling pathway - Homo sapiens (human)	255	27	16.63	1.62	0.00825	0.0649
hsa04620	Toll-like receptor signaling pathway - Homo sapiens (human)	106	14	6.91	2.02	0.00862	0.0658
hsa04910	Insulin signaling pathway - Homo sapiens (human)	140	17	9.13	1.86	0.00932	0.0693
hsa05212	Pancreatic cancer - Homo sapiens (human)	66	10	4.3	2.32	0.00984	0.0698
hsa04640	Hematopoietic cell lineage - Homo sapiens (human)	97	13	6.33	2.05	0.0099	0.0698
hsa04012	ErbB signaling pathway - Homo sapiens (human)	88	12	5.74	2.09	0.0113	0.078
hsa04072	Phospholipase D signaling pathway - Homo sapiens (human)	144	17	9.39	1.81	0.0122	0.081
hsa05215	Prostate cancer - Homo sapiens (human)	89	12	5.81	2.07	0.0124	0.081
hsa05416	Viral myocarditis - Homo sapiens (human)	59	9	3.85	2.34	0.0134	0.0849
hsa04710	Circadian rhythm - Homo sapiens (human)	31	6	2.02	2.97	0.0136	0.0849
hsa04920	Adipocytokine signaling pathway - Homo sapiens (human)	70	10	4.57	2.19	0.0147	0.0897
hsa05219	Bladder cancer - Homo sapiens (human)	41	7	2.67	2.62	0.0156	0.0912
hsa05332	Graft-versus-host disease - Homo sapiens (human)	41	7	2.67	2.62	0.0156	0.0912
hsa05164	Influenza A - Homo sapiens (human)	175	19	11.41	1.66	0.0192	0.109
hsa05220	Chronic myeloid leukemia - Homo sapiens (human)	73	10	4.76	2.1	0.0193	0.109
hsa05320	Autoimmune thyroid disease - Homo sapiens (human)	53	8	3.46	2.31	0.0204	0.112
hsa04713	Circadian entrainment - Homo sapiens (human)	96	12	6.26	1.92	0.0216	0.116
hsa04060	Cytokine-cytokine receptor interaction - Homo sapiens (human)	265	26	17.29	1.5	0.0233	0.123
hsa01522	Endocrine resistance - Homo sapiens (human)	98	12	6.39	1.88	0.025	0.128
hsa05134	Legionellosis - Homo sapiens (human)	55	8	3.59	2.23	0.0251	0.128
hsa05160	Hepatitis C - Homo sapiens (human)	133	15	8.68	1.73	0.026	0.13
hsa05214	Glioma - Homo sapiens (human)	66	9	4.3	2.09	0.0265	0.13
hsa05150	Staphylococcus aureus infection - Homo sapiens (human)	56	8	3.65	2.19	0.0276	0.133
hsa04650	Natural killer cell mediated cytotoxicity - Homo sapiens (human)	135	15	8.81	1.7	0.0293	0.139
hsa04114	Oocyte meiosis - Homo sapiens (human)	124	14	8.09	1.73	0.0306	0.14
hsa05340	Primary immunodeficiency - Homo sapiens (human)	37	6	2.41	2.49	0.0309	0.14
hsa05323	Rheumatoid arthritis - Homo sapiens (human)	90	11	5.87	1.87	0.0315	0.14
hsa05120	Epithelial cell signaling in Helicobacter pylori infection - Homo sapiens (human)	68	9	4.44	2.03	0.0315	0.14
hsa04320	Dorso-ventral axis formation - Homo sapiens (human)	28	5	1.83	2.74	0.0326	0.142
hsa04912	GnRH signaling pathway - Homo sapiens (human)	92	11	6	1.83	0.0362	0.156
hsa05142	Chagas disease (American trypanosomiasis) - Homo sapiens (human)	104	12	6.78	1.77	0.0375	0.159
hsa04150	mTOR signaling pathway - Homo sapiens (human)	154	16	10.04	1.59	0.0427	0.178
PANTHER
P00012	Cadherin signaling pathway	153	27	12.09	2.23	3.32e-05	0.00249
P00053	T cell activation	77	15	6.09	2.46	0.000732	0.0229
P00057	Wnt signaling pathway	294	38	23.24	1.64	0.000917	0.0229
P00047	PDGF signaling pathway	124	18	9.8	1.84	0.00721	0.135
P05918	p38 MAPK pathway	35	7	2.77	2.53	0.0173	0.259
P00032	Insulin/IGF pathway-mitogen activated protein kinase kinase/MAP kinase cascade	29	6	2.29	2.62	0.023	0.287
P00010	B cell activation	61	9	4.82	1.87	0.0472	0.506
REACTOME
R-HSA-5607764	CLEC7A (Dectin-1) signaling	103	20	6.3	3.18	3.36e-06	0.00296
R-HSA-5621481	C-type lectin receptors (CLRs)	144	23	8.81	2.61	1.95e-05	0.00563
R-HSA-6783783	Interleukin-10 signaling	49	12	3	4	2.8e-05	0.00563
R-HSA-375165	NCAM signaling for neurite out-growth	287	36	17.55	2.05	2.94e-05	0.00563
R-HSA-5684996	MAPK1/MAPK3 signaling	256	33	15.65	2.11	3.63e-05	0.00563
R-HSA-2586552	Signaling by Leptin	258	33	15.78	2.09	4.25e-05	0.00563
R-HSA-167044	Signalling to RAS	261	33	15.96	2.07	5.36e-05	0.00563
R-HSA-6802957	Oncogenic MAPK signaling	78	15	4.77	3.14	6.29e-05	0.00563
R-HSA-983705	Signaling by the B Cell Receptor (BCR)	230	30	14.06	2.13	6.54e-05	0.00563
R-HSA-1168372	Downstream signaling events of B Cell Receptor (BCR)	199	27	12.17	2.22	7.64e-05	0.00563
R-HSA-6802952	Signaling by BRAF and RAF fusions	63	13	3.85	3.37	9.04e-05	0.00563
R-HSA-187687	Signalling to ERKs	268	33	16.39	2.01	9.05e-05	0.00563
R-HSA-202403	TCR signaling	121	19	7.4	2.57	0.000128	0.00563
R-HSA-112412	SOS-mediated signalling	250	31	15.29	2.03	0.000129	0.00563
R-HSA-179812	GRB2 events in EGFR signaling	250	31	15.29	2.03	0.000129	0.00563
R-HSA-180336	SHC1 events in EGFR signaling	250	31	15.29	2.03	0.000129	0.00563
R-HSA-5673001	RAF/MAP kinase cascade	250	31	15.29	2.03	0.000129	0.00563
R-HSA-2871796	FCERI mediated MAPK activation	273	33	16.69	1.98	0.000129	0.00563
R-HSA-6802946	Signaling by moderate kinase activity BRAF mutants	41	10	2.51	3.99	0.000135	0.00563
R-HSA-6802955	Paradoxical activation of RAF signaling by kinase inactive BRAF	41	10	2.51	3.99	0.000135	0.00563
R-HSA-5218921	VEGFR2 mediated cell proliferation	263	32	16.08	1.99	0.000144	0.00563
R-HSA-6783589	Interleukin-6 family signaling	27	8	1.65	4.85	0.000147	0.00563
R-HSA-2871837	FCERI mediated NF-kB activation	84	15	5.14	2.92	0.000152	0.00563
R-HSA-512988	Interleukin-3, 5 and GM-CSF signaling	276	33	16.88	1.96	0.00016	0.00563
R-HSA-112399	IRS-mediated signalling	300	35	18.35	1.91	0.000166	0.00563
R-HSA-170984	ARMS-mediated activation	254	31	15.53	2	0.000173	0.00563
R-HSA-187706	Signalling to p38 via RIT and RIN	254	31	15.53	2	0.000173	0.00563
R-HSA-170968	Frs2-mediated activation	255	31	15.59	1.99	0.000186	0.00576
R-HSA-451927	Interleukin-2 signaling	267	32	16.33	1.96	0.000191	0.00576
R-HSA-5668541	TNFR2 non-canonical NF-kB pathway	105	17	6.42	2.65	0.000197	0.00576
R-HSA-169893	Prolonged ERK activation events	257	31	15.72	1.97	0.000214	0.00607
R-HSA-5683057	MAPK family signaling cascades	295	34	18.04	1.88	0.000258	0.00702
R-HSA-912526	Interleukin receptor SHC signaling	260	31	15.9	1.95	0.000263	0.00702
R-HSA-8853659	RET signaling	274	32	16.76	1.91	0.000307	0.00794
R-HSA-877300	Interferon gamma signaling	93	15	5.69	2.64	0.00048	0.0121
R-HSA-2871809	FCERI mediated Ca+2 mobilization	33	8	2.02	3.96	0.000662	0.0162
R-HSA-166016	Toll Like Receptor 4 (TLR4) Cascade	129	18	7.89	2.28	0.000833	0.0198
R-HSA-166166	MyD88-independent TLR3/TLR4 cascade	99	15	6.05	2.48	0.000941	0.0207
R-HSA-168164	Toll Like Receptor 3 (TLR3) Cascade	99	15	6.05	2.48	0.000941	0.0207
R-HSA-937061	TRIF-mediated TLR3/TLR4 signaling	99	15	6.05	2.48	0.000941	0.0207
R-HSA-1169091	Activation of NF-kappaB in B cells	70	12	4.28	2.8	0.000994	0.0208
R-HSA-388841	Costimulation by the CD28 family	70	12	4.28	2.8	0.000994	0.0208
R-HSA-202424	Downstream TCR signaling	100	15	6.12	2.45	0.00105	0.0214
R-HSA-6802949	Signaling by RAS mutants	53	10	3.24	3.09	0.00121	0.0242
R-HSA-5669034	TNFs bind their physiological receptors	29	7	1.77	3.95	0.00148	0.0289
R-HSA-166054	Activated TLR4 signalling	115	16	7.03	2.28	0.00164	0.0314
R-HSA-112409	RAF-independent MAPK1/3 activation	23	6	1.41	4.27	0.0021	0.0393
R-HSA-6785807	Interleukin-4 and 13 signaling	111	15	6.79	2.21	0.00302	0.0553
R-HSA-2219528	PI3K/AKT Signaling in Cancer	90	13	5.5	2.36	0.00311	0.0559
R-HSA-389356	CD28 co-stimulation	33	7	2.02	3.47	0.00327	0.0562
R-HSA-5673000	RAF activation	25	6	1.53	3.92	0.00332	0.0562
R-HSA-982772	Growth hormone receptor signaling	25	6	1.53	3.92	0.00332	0.0562
R-HSA-450294	MAP kinase activation in TLR cascade	64	10	3.91	2.56	0.00514	0.0854
R-HSA-2219530	Constitutive Signaling by Aberrant PI3K in Cancer	65	10	3.97	2.52	0.00576	0.0938
R-HSA-354192	Integrin alphaIIb beta3 signaling	28	6	1.71	3.5	0.00604	0.0967
R-HSA-5576891	Cardiac conduction	143	17	8.74	1.94	0.00632	0.0984
R-HSA-6802948	Signaling by high-kinase activity BRAF mutants	37	7	2.26	3.09	0.00637	0.0984
R-HSA-168898	Toll-Like Receptors Cascades	156	18	9.54	1.89	0.00687	0.104
R-HSA-76009	Platelet Aggregation (Plug Formation)	39	7	2.38	2.94	0.00857	0.128
R-HSA-389357	CD28 dependent PI3K/Akt signaling	22	5	1.35	3.72	0.00928	0.134
R-HSA-5621575	CD209 (DC-SIGN) signaling	22	5	1.35	3.72	0.00928	0.134
R-HSA-70614	Amino acid synthesis and interconversion (transamination)	31	6	1.9	3.17	0.0101	0.141
R-HSA-913531	Interferon Signaling	199	21	12.17	1.73	0.0101	0.141
R-HSA-5674135	MAP2K and MAPK activation	41	7	2.51	2.79	0.0113	0.148
R-HSA-373753	Nephrin interactions	23	5	1.41	3.55	0.0113	0.148
R-HSA-389948	PD-1 signaling	23	5	1.41	3.55	0.0113	0.148
R-HSA-180292	GAB1 signalosome	128	15	7.83	1.92	0.0113	0.148
R-HSA-383280	Nuclear Receptor transcription pathway	51	8	3.12	2.57	0.0115	0.149
R-HSA-166058	MyD88:Mal cascade initiated on plasma membrane	95	12	5.81	2.07	0.0128	0.156
R-HSA-168188	Toll Like Receptor TLR6:TLR2 Cascade	95	12	5.81	2.07	0.0128	0.156
R-HSA-168142	Toll Like Receptor 10 (TLR10) Cascade	84	11	5.14	2.14	0.013	0.156
R-HSA-168176	Toll Like Receptor 5 (TLR5) Cascade	84	11	5.14	2.14	0.013	0.156
R-HSA-975871	MyD88 cascade initiated on plasma membrane	84	11	5.14	2.14	0.013	0.156
R-HSA-70895	Branched-chain amino acid catabolism	24	5	1.47	3.41	0.0135	0.161
R-HSA-5607761	Dectin-1 mediated noncanonical NF-kB signaling	63	9	3.85	2.34	0.0138	0.162
R-HSA-168179	Toll Like Receptor TLR1:TLR2 Cascade	98	12	5.99	2	0.0161	0.179
R-HSA-181438	Toll Like Receptor 2 (TLR2) Cascade	98	12	5.99	2	0.0161	0.179
R-HSA-6811434	COPI-dependent Golgi-to-ER retrograde traffic	98	12	5.99	2	0.0161	0.179
R-HSA-109606	Intrinsic Pathway for Apoptosis	44	7	2.69	2.6	0.0164	0.179
R-HSA-382556	ABC-family proteins mediated transport	110	13	6.73	1.93	0.0165	0.179
R-HSA-6811558	PI5P, PP2A and IER3 Regulate PI3K/AKT Signaling	87	11	5.32	2.07	0.0166	0.179
R-HSA-2730905	Role of LAT2/NTAL/LAB on calcium mobilization	134	15	8.19	1.83	0.0167	0.179
R-HSA-179419	APC:Cdc20 mediated degradation of cell cycle proteins prior to satisfation of the cell cycle checkpoint	76	10	4.65	2.15	0.0169	0.179
R-HSA-1655829	Regulation of cholesterol biosynthesis by SREBP (SREBF)	55	8	3.36	2.38	0.0178	0.186
R-HSA-381340	Transcriptional regulation of white adipocyte differentiation	88	11	5.38	2.04	0.018	0.186
R-HSA-1187000	Fertilization	26	5	1.59	3.14	0.019	0.19
R-HSA-1474165	Reproduction	26	5	1.59	3.14	0.019	0.19
R-HSA-912694	Regulation of IFNA signaling	26	5	1.59	3.14	0.019	0.19
R-HSA-174143	APC/C-mediated degradation of cell cycle proteins	89	11	5.44	2.02	0.0194	0.19
R-HSA-453276	Regulation of mitotic cell cycle	89	11	5.44	2.02	0.0194	0.19
R-HSA-114604	GPVI-mediated activation cascade	56	8	3.42	2.34	0.0197	0.19
R-HSA-176409	APC/C:Cdc20 mediated degradation of mitotic proteins	78	10	4.77	2.1	0.02	0.19
R-HSA-909733	Interferon alpha/beta signaling	67	9	4.1	2.2	0.0201	0.19
R-HSA-1257604	PIP3 activates AKT signaling	125	14	7.64	1.83	0.0203	0.19
R-HSA-446652	Interleukin-1 signaling	46	7	2.81	2.49	0.0206	0.191
R-HSA-176814	Activation of APC/C and APC/C:Cdc20 mediated degradation of mitotic proteins	79	10	4.83	2.07	0.0216	0.197
R-HSA-5578775	Ion homeostasis	57	8	3.49	2.3	0.0218	0.197
R-HSA-975138	TRAF6 mediated induction of NFkB and MAP kinases upon TLR7/8 or 9 activation	91	11	5.56	1.98	0.0225	0.202
R-HSA-198203	PI3K/AKT activation	128	14	7.83	1.79	0.0244	0.217
R-HSA-392451	G beta:gamma signalling through PI3Kgamma	48	7	2.94	2.38	0.0256	0.225
R-HSA-168181	Toll Like Receptor 7/8 (TLR7/8) Cascade	93	11	5.69	1.93	0.026	0.225
R-HSA-975155	MyD88 dependent cascade initiated on endosome	93	11	5.69	1.93	0.026	0.225
R-HSA-199418	Negative regulation of the PI3K/AKT network	94	11	5.75	1.91	0.0279	0.239
R-HSA-400253	Circadian Clock	71	9	4.34	2.07	0.0283	0.24
R-HSA-176408	Regulation of APC/C activators between G1/S and early anaphase	83	10	5.08	1.97	0.0294	0.247
R-HSA-6788467	IL-6-type cytokine receptor ligand interactions	20	4	1.22	3.27	0.0306	0.254
R-HSA-4086398	Ca2+ pathway	61	8	3.73	2.14	0.0314	0.256
R-HSA-2132295	MHC class II antigen presentation	120	13	7.34	1.77	0.0314	0.256
R-HSA-111885	Opioid Signalling	85	10	5.2	1.92	0.034	0.27
R-HSA-168138	Toll Like Receptor 9 (TLR9) Cascade	97	11	5.93	1.85	0.0342	0.27
R-HSA-5676590	NIK-->noncanonical NF-kB signaling	62	8	3.79	2.11	0.0342	0.27
R-HSA-397795	G-protein beta:gamma signalling	51	7	3.12	2.24	0.0344	0.27
R-HSA-445144	Signal transduction by L1	21	4	1.28	3.11	0.0361	0.28
R-HSA-162909	Host Interactions of HIV factors	135	14	8.26	1.7	0.0363	0.28
R-HSA-446219	Synthesis of substrates in N-glycan biosythesis	63	8	3.85	2.08	0.0372	0.284
R-HSA-1839124	FGFR1 mutant receptor activation	31	5	1.9	2.64	0.0382	0.287
R-HSA-5339562	Uptake and actions of bacterial toxins	31	5	1.9	2.64	0.0382	0.287
R-HSA-174184	Cdc20:Phospho-APC/C mediated degradation of Cyclin A	75	9	4.59	1.96	0.0386	0.288
R-HSA-73923	Lipid digestion, mobilization, and transport	112	12	6.85	1.75	0.0406	0.299
R-HSA-3858494	Beta-catenin independent WNT signaling	150	15	9.17	1.64	0.0408	0.299
R-HSA-202427	Phosphorylation of CD3 and TCR zeta chains	22	4	1.35	2.97	0.042	0.303
R-HSA-389513	CTLA4 inhibitory signaling	22	4	1.35	2.97	0.042	0.303
R-HSA-2559585	Oncogene Induced Senescence	32	5	1.96	2.56	0.043	0.308
R-HSA-8856688	Golgi-to-ER retrograde transport	126	13	7.71	1.69	0.0441	0.313
R-HSA-1236394	Signaling by ERBB4	43	6	2.63	2.28	0.0453	0.319
R-HSA-8876198	RAB GEFs exchange GTP for GDP on RABs	90	10	5.5	1.82	0.0475	0.332
R-HSA-1500931	Cell-Cell communication	141	14	8.62	1.62	0.0495	0.343
Wiki Pathways
WP2034	Leptin signaling pathway	76	19	5.19	3.66	4.68e-07	5.47e-05
WP69	T-Cell antigen Receptor (TCR) Signaling Pathway	91	21	6.22	3.38	4.97e-07	5.47e-05
WP2203	Thymic Stromal LymphoPoietin (TSLP) Signaling Pathway	47	14	3.21	4.36	1.62e-06	0.000119
WP205	IL-7 Signaling Pathway	25	10	1.71	5.85	2.54e-06	0.00014
WP364	IL-6 signaling pathway	43	13	2.94	4.42	3.19e-06	0.00014
WP2332	Interleukin-11 Signaling Pathway	44	13	3.01	4.32	4.25e-06	0.000156
WP3915	Angiopoietin Like Protein 8 Regulatory Pathway	132	24	9.02	2.66	7.3e-06	0.00023
WP2037	Prolactin Signaling Pathway	76	17	5.19	3.27	9.74e-06	0.000249
WP2380	Brain-Derived Neurotrophic Factor (BDNF) signaling pathway	144	25	9.84	2.54	1.1e-05	0.000249
WP395	IL-4 Signaling Pathway	55	14	3.76	3.72	1.25e-05	0.000249
WP585	Interferon type I signaling pathways	55	14	3.76	3.72	1.25e-05	0.000249
WP286	IL-3 Signaling Pathway	49	13	3.35	3.88	1.57e-05	0.000288
WP127	IL-5 Signaling Pathway	40	11	2.73	4.02	4.97e-05	0.000841
WP49	IL-2 Signaling Pathway	42	11	2.87	3.83	8.13e-05	0.00128
WP619	Type II interferon signaling (IFNG)	37	10	2.53	3.95	0.000129	0.00189
WP581	EPO Receptor Signaling	26	8	1.78	4.5	0.000231	0.00317
WP231	TNF alpha Signaling Pathway	94	16	6.42	2.49	0.000541	0.007
WP437	EGF/EGFR Signaling Pathway	164	23	11.21	2.05	0.000682	0.00833
WP2328	Allograft Rejection	79	14	5.4	2.59	0.000788	0.00913
WP2112	IL17 signaling pathway	31	8	2.12	3.78	0.000861	0.00947
WP1984	Integrated Breast Cancer Pathway	154	21	10.52	2	0.00166	0.0174
WP2035	Follicle Stimulating Hormone (FSH) signaling pathway	27	7	1.85	3.79	0.00176	0.0176
WP304	Kit receptor signaling pathway	60	11	4.1	2.68	0.00214	0.0204
WP3863	T-Cell antigen Receptor (TCR) pathway during Staphylococcus aureus infection	62	11	4.24	2.6	0.0028	0.0249
WP481	Insulin Signaling	161	21	11	1.91	0.0029	0.0249
WP3414	Initiation of transcription and translation elongation at the HIV-1 LTR	37	8	2.53	3.16	0.00294	0.0249
WP3594	Circadian rythm related genes	207	25	14.15	1.77	0.00349	0.0282
WP2018	RANKL/RANK (Receptor activator of NFKB (ligand)) Signaling Pathway	55	10	3.76	2.66	0.00359	0.0282
WP1772	Apoptosis Modulation and Signaling	94	14	6.42	2.18	0.00433	0.0328
WP2374	Oncostatin M Signaling Pathway	66	11	4.51	2.44	0.00463	0.0333
WP195	IL-1 signaling pathway	57	10	3.9	2.57	0.00469	0.0333
WP3893	Development and heterogeneity of the ILC family	32	7	2.19	3.2	0.00497	0.0342
WP3303	Rac1/Pak1/p38/MMP-2 pathway	68	11	4.65	2.37	0.00585	0.0385
WP453	Inflammatory Response Pathway	33	7	2.26	3.1	0.00595	0.0385
WP23	B Cell Receptor Signaling Pathway	98	14	6.7	2.09	0.00632	0.0397
WP3646	Hepatitis C and Hepatocellular Carcinoma	51	9	3.49	2.58	0.00689	0.042
WP3676	BDNF-TrkB Signaling	34	7	2.32	3.01	0.00707	0.042
WP299	Nuclear Receptors in Lipid Metabolism and Toxicity	35	7	2.39	2.93	0.00833	0.047
WP3617	Photodynamic therapy-induced NF-kB survival signaling	35	7	2.39	2.93	0.00833	0.047
WP75	Toll-like Receptor Signaling Pathway	103	14	7.04	1.99	0.00977	0.0538
WP2324	AGE/RAGE pathway	66	10	4.51	2.22	0.0133	0.0695
WP254	Apoptosis	86	12	5.88	2.04	0.0133	0.0695
WP3851	TLR4 Signaling and Tolerance	30	6	2.05	2.93	0.0143	0.0725
WP3645	NAD+ biosynthetic pathways	22	5	1.5	3.33	0.0145	0.0725
WP2526	PDGF Pathway	39	7	2.67	2.63	0.0151	0.0736
WP366	TGF-beta Signaling Pathway	133	16	9.09	1.76	0.0184	0.0878
WP2637	Structural Pathway of Interleukin 1 (IL-1)	50	8	3.42	2.34	0.0188	0.0881
WP382	MAPK Signaling Pathway	170	19	11.62	1.64	0.0221	0.101
WP1533	Vitamin B12 Metabolism	53	8	3.62	2.21	0.026	0.117
WP673	ErbB Signaling Pathway	54	8	3.69	2.17	0.0288	0.127
WP1971	Integrated Cancer Pathway	46	7	3.14	2.23	0.0349	0.15
WP1449	Regulation of toll-like receptor signaling pathway	145	16	9.91	1.61	0.0377	0.159
WP2795	Cardiac Hypertrophic Response	57	8	3.9	2.05	0.0384	0.159
WP2032	Human Thyroid Stimulating Hormone (TSH) signaling pathway	68	9	4.65	1.94	0.0404	0.165
WP1403	AMP-activated Protein Kinase (AMPK) Signaling	69	9	4.72	1.91	0.0438	0.171
WP2583	T-Cell Receptor and Co-stimulatory Signaling	29	5	1.98	2.52	0.0443	0.171
WP3613	Photodynamic therapy-induced unfolded protein response	29	5	1.98	2.52	0.0443	0.171
WP170	Nuclear Receptors	39	6	2.67	2.25	0.0469	0.178
C: the number of reference genes in the category; O: the number of genes in the gene set and also in the category; E: expected number in the category; R: the ratio of enrichment; FDR: false discovery rate.
