# Supplementary material for: Shared Gene Expression Between Multiple Sclerosis and Ischemic Stroke
Source: Front Genet. 2019 Feb 11;9:598. doi: 10.3389/fgene.2018.00598 (PMC6379658; doi:10.3389/fgene.2018.00598)
Supplement: Supplementary file 5 [file Table_5.XLSX]

## Sheet: Sheet1
Supplementary Table 5: The significant annotations of MS from GO.
Gene set	Description	C	O	E	R	p-value	FDR
Biological Process
GO:1903039	positive regulation of leukocyte cell-cell adhesion	209	40	11.69	3.42	5.69e-12	2.17e-08
GO:0051251	positive regulation of lymphocyte activation	255	44	14.26	3.09	1.92e-11	2.51e-08
GO:0050870	positive regulation of T cell activation	200	38	11.18	3.4	2.43e-11	2.51e-08
GO:0022409	positive regulation of cell-cell adhesion	238	42	13.31	3.16	2.63e-11	2.51e-08
GO:0050867	positive regulation of cell activation	288	46	16.1	2.86	1.02e-10	7.75e-08
GO:0030217	T cell differentiation	208	37	11.63	3.18	3.2e-10	2.03e-07
GO:0002696	positive regulation of leukocyte activation	279	44	15.6	2.82	3.95e-10	2.16e-07
GO:0045089	positive regulation of innate immune response	289	44	16.16	2.72	1.24e-09	5.91e-07
GO:0050863	regulation of T cell activation	291	43	16.27	2.64	4.84e-09	2.05e-06
GO:0002449	lymphocyte mediated immunity	210	35	11.74	2.98	5.73e-09	2.19e-06
GO:0046631	alpha-beta T cell activation	111	24	6.21	3.87	8.25e-09	2.82e-06
GO:0046632	alpha-beta T cell differentiation	87	21	4.86	4.32	8.88e-09	2.82e-06
GO:0045582	positive regulation of T cell differentiation	68	18	3.8	4.73	2.16e-08	6.34e-06
GO:0002456	T cell mediated immunity	76	19	4.25	4.47	2.44e-08	6.49e-06
GO:0002460	adaptive immune response based on somatic recombination of immune receptors built from immunoglobulin superfamily domains	212	34	11.85	2.87	2.55e-08	6.49e-06
GO:0045619	regulation of lymphocyte differentiation	137	26	7.66	3.39	3.51e-08	8.38e-06
GO:0007156	homophilic cell adhesion via plasma membrane adhesion molecules	157	28	8.78	3.19	4.3e-08	9.66e-06
GO:0002706	regulation of lymphocyte mediated immunity	112	23	6.26	3.67	4.69e-08	9.94e-06
GO:0002819	regulation of adaptive immune response	125	24	6.99	3.43	9.32e-08	1.87e-05
GO:0002218	activation of innate immune response	247	36	13.81	2.61	1.23e-07	2.35e-05
GO:0002758	innate immune response-activating signal transduction	240	35	13.42	2.61	1.81e-07	3.29e-05
GO:0045580	regulation of T cell differentiation	112	22	6.26	3.51	2.09e-07	3.63e-05
GO:0001909	leukocyte mediated cytotoxicity	79	18	4.42	4.08	2.61e-07	4.14e-05
GO:0045621	positive regulation of lymphocyte differentiation	79	18	4.42	4.08	2.61e-07	4.14e-05
GO:0002822	regulation of adaptive immune response based on somatic recombination of immune receptors built from immunoglobulin superfamily domains	114	22	6.37	3.45	2.89e-07	4.42e-05
GO:0002709	regulation of T cell mediated immunity	50	14	2.8	5.01	3.74e-07	5.5e-05
GO:1902107	positive regulation of leukocyte differentiation	129	23	7.21	3.19	6.86e-07	9.7e-05
GO:1902105	regulation of leukocyte differentiation	234	33	13.08	2.52	8.81e-07	0.00012
GO:0098742	cell-cell adhesion via plasma-membrane adhesion molecules	224	32	12.52	2.56	9.64e-07	0.000127
GO:1903708	positive regulation of hemopoiesis	162	26	9.06	2.87	1.09e-06	0.000135
GO:0002703	regulation of leukocyte mediated immunity	152	25	8.5	2.94	1.1e-06	0.000135
GO:0002708	positive regulation of lymphocyte mediated immunity	71	16	3.97	4.03	1.4e-06	0.000167
GO:0001906	cell killing	106	20	5.93	3.37	1.45e-06	0.000167
GO:0050852	T cell receptor signaling pathway	166	26	9.28	2.8	1.75e-06	0.000196
GO:0002824	positive regulation of adaptive immune response based on somatic recombination of immune receptors built from immunoglobulin superfamily domains	73	16	4.08	3.92	2.08e-06	0.000226
GO:0031341	regulation of cell killing	57	14	3.19	4.39	2.13e-06	0.000226
GO:0002287	alpha-beta T cell activation involved in immune response	50	13	2.8	4.65	2.46e-06	0.000247
GO:0002293	alpha-beta T cell differentiation involved in immune response	50	13	2.8	4.65	2.46e-06	0.000247
GO:0002443	leukocyte mediated immunity	280	36	15.66	2.3	2.65e-06	0.000254
GO:0045058	T cell selection	43	12	2.4	4.99	2.66e-06	0.000254
GO:0001913	T cell mediated cytotoxicity	30	10	1.68	5.96	3.06e-06	0.000273
GO:0050851	antigen receptor-mediated signaling pathway	203	29	11.35	2.56	3.08e-06	0.000273
GO:0001818	negative regulation of cytokine production	214	30	11.96	2.51	3.1e-06	0.000273
GO:0071496	cellular response to external stimulus	259	34	14.48	2.35	3.14e-06	0.000273
GO:0038095	Fc-epsilon receptor signaling pathway	122	21	6.82	3.08	3.73e-06	0.000311
GO:0002285	lymphocyte activation involved in immune response	152	24	8.5	2.82	3.75e-06	0.000311
GO:0071216	cellular response to biotic stimulus	174	26	9.73	2.67	4.29e-06	0.000347
GO:0002821	positive regulation of adaptive immune response	77	16	4.31	3.72	4.37e-06	0.000347
GO:0002705	positive regulation of leukocyte mediated immunity	86	17	4.81	3.54	4.54e-06	0.000352
GO:0046651	lymphocyte proliferation	252	33	14.09	2.34	4.61e-06	0.000352
GO:0032496	response to lipopolysaccharide	300	37	16.77	2.21	5.17e-06	0.000387
GO:0032943	mononuclear cell proliferation	254	33	14.2	2.32	5.48e-06	0.000402
GO:0046634	regulation of alpha-beta T cell activation	70	15	3.91	3.83	5.81e-06	0.000418
GO:0050671	positive regulation of lymphocyte proliferation	126	21	7.04	2.98	6.31e-06	0.000443
GO:0060334	regulation of interferon-gamma-mediated signaling pathway	20	8	1.12	7.15	6.38e-06	0.000443
GO:0032946	positive regulation of mononuclear cell proliferation	127	21	7.1	2.96	7.17e-06	0.000482
GO:0001910	regulation of leukocyte mediated cytotoxicity	47	12	2.63	4.57	7.36e-06	0.000482
GO:0042093	T-helper cell differentiation	47	12	2.63	4.57	7.36e-06	0.000482
GO:0002699	positive regulation of immune effector process	158	24	8.83	2.72	7.45e-06	0.000482
GO:0071222	cellular response to lipopolysaccharide	148	23	8.27	2.78	7.8e-06	0.000496
GO:0002292	T cell differentiation involved in immune response	56	13	3.13	4.15	9.59e-06	0.0006
GO:0060330	regulation of response to interferon-gamma	21	8	1.17	6.81	9.81e-06	0.000604
GO:0051607	defense response to virus	227	30	12.69	2.36	1.03e-05	0.000624
GO:0002294	CD4-positive, alpha-beta T cell differentiation involved in immune response	49	12	2.74	4.38	1.17e-05	0.000686
GO:0071383	cellular response to steroid hormone stimulus	240	31	13.42	2.31	1.18e-05	0.000686
GO:0002429	immune response-activating cell surface receptor signaling pathway	299	36	16.72	2.15	1.19e-05	0.000686
GO:0070665	positive regulation of leukocyte proliferation	132	21	7.38	2.85	1.33e-05	0.000755
GO:0002223	stimulatory C-type lectin receptor signaling pathway	103	18	5.76	3.13	1.46e-05	0.00082
GO:0071219	cellular response to molecule of bacterial origin	154	23	8.61	2.67	1.52e-05	0.000842
GO:0070661	leukocyte proliferation	267	33	14.93	2.21	1.58e-05	0.000862
GO:0046635	positive regulation of alpha-beta T cell activation	51	12	2.85	4.21	1.82e-05	0.000978
GO:0043368	positive T cell selection	29	9	1.62	5.55	1.86e-05	0.000987
GO:0002220	innate immune response activating cell surface receptor signaling pathway	105	18	5.87	3.07	1.92e-05	0.001
GO:0031294	lymphocyte costimulation	77	15	4.31	3.48	1.97e-05	0.00101
GO:0043367	CD4-positive, alpha-beta T cell differentiation	60	13	3.35	3.88	2.13e-05	0.00108
GO:0042098	T cell proliferation	168	24	9.39	2.56	2.14e-05	0.00108
GO:0030522	intracellular receptor signaling pathway	260	32	14.54	2.2	2.3e-05	0.00114
GO:0002711	positive regulation of T cell mediated immunity	31	9	1.73	5.19	3.39e-05	0.00166
GO:0038093	Fc receptor signaling pathway	184	25	10.29	2.43	3.45e-05	0.00167
GO:0046638	positive regulation of alpha-beta T cell differentiation	39	10	2.18	4.59	4.09e-05	0.00195
GO:0042102	positive regulation of T cell proliferation	92	16	5.14	3.11	4.59e-05	0.00216
GO:0043401	steroid hormone mediated signaling pathway	177	24	9.9	2.43	5.09e-05	0.00237
GO:0002440	production of molecular mediator of immune response	155	22	8.67	2.54	5.15e-05	0.00237
GO:0035710	CD4-positive, alpha-beta T cell activation	65	13	3.63	3.58	5.22e-05	0.00237
GO:0002700	regulation of production of molecular mediator of immune response	103	17	5.76	2.95	5.36e-05	0.00241
GO:0000209	protein polyubiquitination	248	30	13.87	2.16	5.69e-05	0.00252
GO:0031295	T cell costimulation	75	14	4.19	3.34	6.07e-05	0.00266
GO:0002221	pattern recognition receptor signaling pathway	157	22	8.78	2.51	6.27e-05	0.00272
GO:0045624	positive regulation of T-helper cell differentiation	20	7	1.12	6.26	6.8e-05	0.00291
GO:0071887	leukocyte apoptotic process	95	16	5.31	3.01	6.86e-05	0.00291
GO:0002366	leukocyte activation involved in immune response	215	27	12.02	2.25	6.93e-05	0.00291
GO:0051224	negative regulation of protein transport	192	25	10.73	2.33	7.04e-05	0.00292
GO:0002702	positive regulation of production of molecular mediator of immune response	67	13	3.75	3.47	7.28e-05	0.00295
GO:0070227	lymphocyte apoptotic process	67	13	3.75	3.47	7.28e-05	0.00295
GO:0019882	antigen processing and presentation	216	27	12.08	2.24	7.51e-05	0.00301
GO:0031343	positive regulation of cell killing	34	9	1.9	4.73	7.57e-05	0.00301
GO:0032673	regulation of interleukin-4 production	27	8	1.51	5.3	7.93e-05	0.0031
GO:0002263	cell activation involved in immune response	217	27	12.13	2.23	8.13e-05	0.0031
GO:0009755	hormone-mediated signaling pathway	217	27	12.13	2.23	8.13e-05	0.0031
GO:0050730	regulation of peptidyl-tyrosine phosphorylation	217	27	12.13	2.23	8.13e-05	0.0031
GO:0001959	regulation of cytokine-mediated signaling pathway	139	20	7.77	2.57	9.18e-05	0.00347
GO:0046637	regulation of alpha-beta T cell differentiation	51	11	2.85	3.86	9.52e-05	0.00353
GO:0001914	regulation of T cell mediated cytotoxicity	21	7	1.17	5.96	9.71e-05	0.00353
GO:0002577	regulation of antigen processing and presentation	21	7	1.17	5.96	9.71e-05	0.00353
GO:0002724	regulation of T cell cytokine production	21	7	1.17	5.96	9.71e-05	0.00353
GO:0048002	antigen processing and presentation of peptide antigen	173	23	9.67	2.38	9.84e-05	0.00353
GO:0002286	T cell activation involved in immune response	88	15	4.92	3.05	9.97e-05	0.00353
GO:0050871	positive regulation of B cell activation	69	13	3.86	3.37	0.0001	0.00353
GO:0002224	toll-like receptor signaling pathway	119	18	6.65	2.71	0.000106	0.00371
GO:0019884	antigen processing and presentation of exogenous antigen	164	22	9.17	2.4	0.000121	0.0042
GO:0006470	protein dephosphorylation	248	29	13.87	2.09	0.000137	0.00469
GO:0042267	natural killer cell mediated cytotoxicity	53	11	2.96	3.71	0.000138	0.00469
GO:0034341	response to interferon-gamma	155	21	8.67	2.42	0.000149	0.00502
GO:0060759	regulation of response to cytokine stimulus	145	20	8.11	2.47	0.000166	0.00555
GO:0050670	regulation of lymphocyte proliferation	191	24	10.68	2.25	0.00017	0.00565
GO:0002478	antigen processing and presentation of exogenous peptide antigen	157	21	8.78	2.39	0.000178	0.00587
GO:0032944	regulation of mononuclear cell proliferation	192	24	10.73	2.24	0.000185	0.006
GO:0001783	B cell apoptotic process	23	7	1.29	5.44	0.000186	0.006
GO:1904950	negative regulation of establishment of protein localization	204	25	11.41	2.19	0.000187	0.00601
GO:0042113	B cell activation	219	26	12.24	2.12	0.000235	0.00746
GO:0031669	cellular response to nutrient levels	161	21	9	2.33	0.000254	0.00801
GO:0050864	regulation of B cell activation	106	16	5.93	2.7	0.000258	0.00807
GO:0007584	response to nutrient	173	22	9.67	2.27	0.000264	0.00818
GO:0002228	natural killer cell mediated immunity	57	11	3.19	3.45	0.000271	0.00834
GO:0009612	response to mechanical stimulus	197	24	11.01	2.18	0.000273	0.00834
GO:0002720	positive regulation of cytokine production involved in immune response	32	8	1.79	4.47	0.000293	0.00879
GO:0032633	interleukin-4 production	32	8	1.79	4.47	0.000293	0.00879
GO:0042509	regulation of tyrosine phosphorylation of STAT protein	67	12	3.75	3.2	0.000301	0.00898
GO:0002474	antigen processing and presentation of peptide antigen via MHC class I	87	14	4.86	2.88	0.000314	0.00927
GO:0070663	regulation of leukocyte proliferation	199	24	11.13	2.16	0.000318	0.00927
GO:0002718	regulation of cytokine production involved in immune response	58	11	3.24	3.39	0.000318	0.00927
GO:0032369	negative regulation of lipid transport	25	7	1.4	5.01	0.00033	0.00947
GO:0071354	cellular response to interleukin-6	25	7	1.4	5.01	0.00033	0.00947
GO:0030323	respiratory tube development	176	22	9.84	2.24	0.000337	0.00959
GO:0033209	tumor necrosis factor-mediated signaling pathway	153	20	8.55	2.34	0.000343	0.00969
GO:0042092	type 2 immune response	33	8	1.85	4.34	0.000368	0.0103
GO:0007623	circadian rhythm	190	23	10.62	2.17	0.000398	0.0111
GO:0043372	positive regulation of CD4-positive, alpha-beta T cell differentiation	26	7	1.45	4.82	0.00043	0.0119
GO:0060333	interferon-gamma-mediated signaling pathway	81	13	4.53	2.87	0.000523	0.0142
GO:0007260	tyrosine phosphorylation of STAT protein	71	12	3.97	3.02	0.000524	0.0142
GO:0071260	cellular response to mechanical stimulus	71	12	3.97	3.02	0.000524	0.0142
GO:0002369	T cell cytokine production	27	7	1.51	4.64	0.000553	0.0147
GO:0002828	regulation of type 2 immune response	27	7	1.51	4.64	0.000553	0.0147
GO:0007249	I-kappaB kinase/NF-kappaB signaling	257	28	14.37	1.95	0.000569	0.0151
GO:0042359	vitamin D metabolic process	20	6	1.12	5.37	0.000591	0.0155
GO:0042508	tyrosine phosphorylation of Stat1 protein	20	6	1.12	5.37	0.000591	0.0155
GO:0070228	regulation of lymphocyte apoptotic process	53	10	2.96	3.37	0.000616	0.016
GO:0030324	lung development	172	21	9.62	2.18	0.000624	0.0161
GO:0043370	regulation of CD4-positive, alpha-beta T cell differentiation	36	8	2.01	3.97	0.00069	0.0177
GO:0045622	regulation of T-helper cell differentiation	28	7	1.57	4.47	0.000702	0.0178
GO:0060541	respiratory system development	198	23	11.07	2.08	0.000714	0.018
GO:0050798	activated T cell proliferation	45	9	2.52	3.58	0.000736	0.0185
GO:0007259	JAK-STAT cascade	164	20	9.17	2.18	0.000844	0.0208
GO:0050731	positive regulation of peptidyl-tyrosine phosphorylation	164	20	9.17	2.18	0.000844	0.0208
GO:0097696	STAT cascade	164	20	9.17	2.18	0.000844	0.0208
GO:0070741	response to interleukin-6	29	7	1.62	4.32	0.000881	0.0213
GO:2000516	positive regulation of CD4-positive, alpha-beta T cell activation	29	7	1.62	4.32	0.000881	0.0213
GO:0048872	homeostasis of number of cells	226	25	12.64	1.98	0.000881	0.0213
GO:0031668	cellular response to extracellular stimulus	189	22	10.57	2.08	0.000897	0.0215
GO:0071375	cellular response to peptide hormone stimulus	291	30	16.27	1.84	0.000918	0.0219
GO:0031348	negative regulation of defense response	142	18	7.94	2.27	0.000959	0.0226
GO:0042129	regulation of T cell proliferation	142	18	7.94	2.27	0.000959	0.0226
GO:0071356	cellular response to tumor necrosis factor	254	27	14.2	1.9	0.00103	0.0241
GO:0002360	T cell lineage commitment	22	6	1.23	4.88	0.00103	0.0241
GO:0051101	regulation of DNA binding	98	14	5.48	2.56	0.00107	0.0248
GO:0001912	positive regulation of leukocyte mediated cytotoxicity	30	7	1.68	4.17	0.00109	0.0251
GO:2000106	regulation of leukocyte apoptotic process	77	12	4.31	2.79	0.00111	0.0253
GO:0031929	TOR signaling	88	13	4.92	2.64	0.00117	0.0265
GO:0071346	cellular response to interferon-gamma	133	17	7.44	2.29	0.0012	0.027
GO:0030856	regulation of epithelial cell differentiation	122	16	6.82	2.35	0.00125	0.0281
GO:0046822	regulation of nucleocytoplasmic transport	207	23	11.57	1.99	0.00131	0.0292
GO:0002707	negative regulation of lymphocyte mediated immunity	31	7	1.73	4.04	0.00135	0.0299
GO:0018105	peptidyl-serine phosphorylation	272	28	15.21	1.84	0.00137	0.03
GO:0034612	response to tumor necrosis factor	272	28	15.21	1.84	0.00137	0.03
GO:0051100	negative regulation of binding	135	17	7.55	2.25	0.00141	0.0308
GO:2000514	regulation of CD4-positive, alpha-beta T cell activation	40	8	2.24	3.58	0.00144	0.0312
GO:0001776	leukocyte homeostasis	80	12	4.47	2.68	0.00156	0.0335
GO:0045026	plasma membrane fusion	32	7	1.79	3.91	0.00164	0.0352
GO:0009267	cellular response to starvation	114	15	6.37	2.35	0.0017	0.0357
GO:0007568	aging	276	28	15.43	1.81	0.0017	0.0357
GO:0032371	regulation of sterol transport	41	8	2.29	3.49	0.0017	0.0357
GO:0032374	regulation of cholesterol transport	41	8	2.29	3.49	0.0017	0.0357
GO:0046777	protein autophosphorylation	225	24	12.58	1.91	0.00182	0.0379
GO:0050777	negative regulation of immune response	115	15	6.43	2.33	0.00185	0.0384
GO:0010883	regulation of lipid storage	42	8	2.35	3.41	0.002	0.0413
GO:0008360	regulation of cell shape	140	17	7.83	2.17	0.0021	0.0431
GO:0043255	regulation of carbohydrate biosynthetic process	83	12	4.64	2.59	0.00215	0.0438
GO:0051056	regulation of small GTPase mediated signal transduction	295	29	16.49	1.76	0.00228	0.0464
GO:0002367	cytokine production involved in immune response	73	11	4.08	2.7	0.00232	0.0468
GO:0042035	regulation of cytokine biosynthetic process	95	13	5.31	2.45	0.00237	0.0475
GO:1902930	regulation of alcohol biosynthetic process	34	7	1.9	3.68	0.00238	0.0475
GO:0051865	protein autoubiquitination	53	9	2.96	3.04	0.00247	0.049
GO:0035265	organ growth	143	17	8	2.13	0.00263	0.0518
GO:0042104	positive regulation of activated T cell proliferation	26	6	1.45	4.13	0.00264	0.0518
GO:0018209	peptidyl-serine modification	285	28	15.93	1.76	0.00272	0.0532
GO:2000116	regulation of cysteine-type endopeptidase activity	219	23	12.24	1.88	0.00273	0.0532
GO:0051403	stress-activated MAPK cascade	246	25	13.75	1.82	0.00286	0.0553
GO:0060337	type I interferon signaling pathway	75	11	4.19	2.62	0.00289	0.0553
GO:0071357	cellular response to type I interferon	75	11	4.19	2.62	0.00289	0.0553
GO:0001838	embryonic epithelial tube formation	121	15	6.77	2.22	0.00306	0.0584
GO:0042752	regulation of circadian rhythm	98	13	5.48	2.37	0.00313	0.0593
GO:0043281	regulation of cysteine-type endopeptidase activity involved in apoptotic process	196	21	10.96	1.92	0.00323	0.0604
GO:0045191	regulation of isotype switching	27	6	1.51	3.97	0.00323	0.0604
GO:0070979	protein K11-linked ubiquitination	27	6	1.51	3.97	0.00323	0.0604
GO:0072175	epithelial tube formation	122	15	6.82	2.2	0.00332	0.0617
GO:0043666	regulation of phosphoprotein phosphatase activity	36	7	2.01	3.48	0.00335	0.062
GO:0014065	phosphatidylinositol 3-kinase signaling	159	18	8.89	2.02	0.00343	0.0632
GO:0009988	cell-cell recognition	66	10	3.69	2.71	0.00347	0.0636
GO:0010631	epithelial cell migration	224	23	12.52	1.84	0.00363	0.0654
GO:0038083	peptidyl-tyrosine autophosphorylation	46	8	2.57	3.11	0.00363	0.0654
GO:0002562	somatic diversification of immune receptors via germline recombination within a single locus	56	9	3.13	2.87	0.00363	0.0654
GO:0016444	somatic cell DNA recombination	56	9	3.13	2.87	0.00363	0.0654
GO:0031098	stress-activated protein kinase signaling cascade	251	25	14.03	1.78	0.00373	0.0666
GO:0045727	positive regulation of translation	100	13	5.59	2.33	0.00373	0.0666
GO:0010822	positive regulation of mitochondrion organization	173	19	9.67	1.96	0.00377	0.0666
GO:0016573	histone acetylation	148	17	8.27	2.05	0.00377	0.0666
GO:0008037	cell recognition	136	16	7.6	2.1	0.00385	0.0669
GO:0032088	negative regulation of NF-kappaB transcription factor activity	67	10	3.75	2.67	0.00387	0.0669
GO:0030518	intracellular steroid hormone receptor signaling pathway	124	15	6.93	2.16	0.00387	0.0669
GO:0002377	immunoglobulin production	89	12	4.98	2.41	0.00388	0.0669
GO:0090317	negative regulation of intracellular protein transport	89	12	4.98	2.41	0.00388	0.0669
GO:0016233	telomere capping	37	7	2.07	3.38	0.00394	0.0671
GO:0001841	neural tube formation	101	13	5.65	2.3	0.00407	0.0671
GO:0006909	phagocytosis	213	22	11.91	1.85	0.00408	0.0671
GO:0061005	cell differentiation involved in kidney development	57	9	3.19	2.82	0.00411	0.0671
GO:0035148	tube formation	137	16	7.66	2.09	0.00414	0.0671
GO:0002717	positive regulation of natural killer cell mediated immunity	20	5	1.12	4.47	0.00414	0.0671
GO:0009083	branched-chain amino acid catabolic process	20	5	1.12	4.47	0.00414	0.0671
GO:0010874	regulation of cholesterol efflux	20	5	1.12	4.47	0.00414	0.0671
GO:0036499	PERK-mediated unfolded protein response	20	5	1.12	4.47	0.00414	0.0671
GO:0045061	thymic T cell selection	20	5	1.12	4.47	0.00414	0.0671
GO:0045606	positive regulation of epidermal cell differentiation	20	5	1.12	4.47	0.00414	0.0671
GO:0046640	regulation of alpha-beta T cell proliferation	20	5	1.12	4.47	0.00414	0.0671
GO:1902895	positive regulation of pri-miRNA transcription from RNA polymerase II promoter	20	5	1.12	4.47	0.00414	0.0671
GO:0035036	sperm-egg recognition	47	8	2.63	3.04	0.00417	0.0671
GO:0035850	epithelial cell differentiation involved in kidney development	47	8	2.63	3.04	0.00417	0.0671
GO:0043392	negative regulation of DNA binding	47	8	2.63	3.04	0.00417	0.0671
GO:0050663	cytokine secretion	162	18	9.06	1.99	0.00418	0.0671
GO:0032147	activation of protein kinase activity	294	28	16.44	1.7	0.00421	0.0672
GO:0043900	regulation of multi-organism process	267	26	14.93	1.74	0.00425	0.0675
GO:0090132	epithelium migration	227	23	12.69	1.81	0.00428	0.0677
GO:0034340	response to type I interferon	79	11	4.42	2.49	0.00435	0.0686
GO:0050728	negative regulation of inflammatory response	102	13	5.7	2.28	0.00443	0.0696
GO:0061025	membrane fusion	228	23	12.75	1.8	0.00451	0.0706
GO:0030890	positive regulation of B cell proliferation	38	7	2.12	3.29	0.0046	0.0713
GO:0060338	regulation of type I interferon-mediated signaling pathway	38	7	2.12	3.29	0.0046	0.0713
GO:0019886	antigen processing and presentation of exogenous peptide antigen via MHC class II	91	12	5.09	2.36	0.00466	0.0719
GO:0046627	negative regulation of insulin receptor signaling pathway	29	6	1.62	3.7	0.00471	0.0725
GO:0032655	regulation of interleukin-12 production	48	8	2.68	2.98	0.00476	0.073
GO:0034250	positive regulation of cellular amide metabolic process	115	14	6.43	2.18	0.00488	0.0745
GO:0043122	regulation of I-kappaB kinase/NF-kappaB signaling	230	23	12.86	1.79	0.00502	0.0763
GO:0050727	regulation of inflammatory response	298	28	16.66	1.68	0.00506	0.0766
GO:0001562	response to protozoan	21	5	1.17	4.26	0.00519	0.0777
GO:1900120	regulation of receptor binding	21	5	1.17	4.26	0.00519	0.0777
GO:0042531	positive regulation of tyrosine phosphorylation of STAT protein	59	9	3.3	2.73	0.00519	0.0777
GO:0018393	internal peptidyl-lysine acetylation	153	17	8.55	1.99	0.00529	0.0789
GO:0046006	regulation of activated T cell proliferation	39	7	2.18	3.21	0.00534	0.0792
GO:0007009	plasma membrane organization	272	26	15.21	1.71	0.00541	0.0795
GO:0034121	regulation of toll-like receptor signaling pathway	49	8	2.74	2.92	0.00542	0.0795
GO:1904356	regulation of telomere maintenance via telomere lengthening	49	8	2.74	2.92	0.00542	0.0795
GO:0014066	regulation of phosphatidylinositol 3-kinase signaling	141	16	7.88	2.03	0.00548	0.0797
GO:0050707	regulation of cytokine secretion	141	16	7.88	2.03	0.00548	0.0797
GO:0042177	negative regulation of protein catabolic process	93	12	5.2	2.31	0.00555	0.0806
GO:0033144	negative regulation of intracellular steroid hormone receptor signaling pathway	30	6	1.68	3.58	0.00562	0.0809
GO:0042269	regulation of natural killer cell mediated cytotoxicity	30	6	1.68	3.58	0.00562	0.0809
GO:0010634	positive regulation of epithelial cell migration	105	13	5.87	2.21	0.00568	0.0815
GO:0042886	amide transport	287	27	16.05	1.68	0.00575	0.0821
GO:0042108	positive regulation of cytokine biosynthetic process	60	9	3.35	2.68	0.00581	0.0828
GO:0090130	tissue migration	233	23	13.03	1.77	0.00587	0.0832
GO:0002495	antigen processing and presentation of peptide antigen via MHC class II	94	12	5.26	2.28	0.00605	0.0855
GO:0015833	peptide transport	261	25	14.59	1.71	0.00614	0.0857
GO:0032615	interleukin-12 production	50	8	2.8	2.86	0.00614	0.0857
GO:0042089	cytokine biosynthetic process	106	13	5.93	2.19	0.00615	0.0857
GO:0071706	tumor necrosis factor superfamily cytokine production	106	13	5.93	2.19	0.00615	0.0857
GO:0046425	regulation of JAK-STAT cascade	143	16	8	2	0.00627	0.0857
GO:1904892	regulation of STAT cascade	143	16	8	2	0.00627	0.0857
GO:1990778	protein localization to cell periphery	221	22	12.36	1.78	0.0063	0.0857
GO:0006890	retrograde vesicle-mediated transport, Golgi to ER	83	11	4.64	2.37	0.00635	0.0857
GO:0072659	protein localization to plasma membrane	208	21	11.63	1.81	0.00641	0.0857
GO:0009110	vitamin biosynthetic process	22	5	1.23	4.06	0.00641	0.0857
GO:0032753	positive regulation of interleukin-4 production	22	5	1.23	4.06	0.00641	0.0857
GO:0042506	tyrosine phosphorylation of Stat5 protein	22	5	1.23	4.06	0.00641	0.0857
GO:0045911	positive regulation of DNA recombination	22	5	1.23	4.06	0.00641	0.0857
GO:1900101	regulation of endoplasmic reticulum unfolded protein response	22	5	1.23	4.06	0.00641	0.0857
GO:0051092	positive regulation of NF-kappaB transcription factor activity	131	15	7.32	2.05	0.00647	0.0857
GO:0044801	single-organism membrane fusion	195	20	10.9	1.83	0.00648	0.0857
GO:0002260	lymphocyte homeostasis	61	9	3.41	2.64	0.00649	0.0857
GO:0010833	telomere maintenance via telomere lengthening	61	9	3.41	2.64	0.00649	0.0857
GO:0043967	histone H4 acetylation	61	9	3.41	2.64	0.00649	0.0857
GO:0048661	positive regulation of smooth muscle cell proliferation	72	10	4.03	2.48	0.00652	0.0858
GO:0002504	antigen processing and presentation of peptide or polysaccharide antigen via MHC class II	95	12	5.31	2.26	0.00658	0.0859
GO:0042770	signal transduction in response to DNA damage	119	14	6.65	2.1	0.00661	0.0859
GO:0061614	pri-miRNA transcription from RNA polymerase II promoter	31	6	1.73	3.46	0.00664	0.0859
GO:0071549	cellular response to dexamethasone stimulus	31	6	1.73	3.46	0.00664	0.0859
GO:1900077	negative regulation of cellular response to insulin stimulus	31	6	1.73	3.46	0.00664	0.0859
GO:0018394	peptidyl-lysine acetylation	157	17	8.78	1.94	0.00683	0.0881
GO:0001960	negative regulation of cytokine-mediated signaling pathway	41	7	2.29	3.05	0.00708	0.0898
GO:0002204	somatic recombination of immunoglobulin genes involved in immune response	41	7	2.29	3.05	0.00708	0.0898
GO:0002208	somatic diversification of immunoglobulins involved in immune response	41	7	2.29	3.05	0.00708	0.0898
GO:0002437	inflammatory response to antigenic stimulus	41	7	2.29	3.05	0.00708	0.0898
GO:0045190	isotype switching	41	7	2.29	3.05	0.00708	0.0898
GO:0006814	sodium ion transport	210	21	11.74	1.79	0.00713	0.0901
GO:0032368	regulation of lipid transport	96	12	5.37	2.24	0.00715	0.0901
GO:0042107	cytokine metabolic process	108	13	6.04	2.15	0.00719	0.0903
GO:0002200	somatic diversification of immune receptors	62	9	3.47	2.6	0.00722	0.0904
GO:0050890	cognition	251	24	14.03	1.71	0.00731	0.0912
GO:0006109	regulation of carbohydrate metabolic process	146	16	8.16	1.96	0.00762	0.0939
GO:0048015	phosphatidylinositol-mediated signaling	198	20	11.07	1.81	0.00764	0.0939
GO:0002573	myeloid leukocyte differentiation	185	19	10.34	1.84	0.00773	0.0939
GO:0006475	internal protein amino acid acetylation	159	17	8.89	1.91	0.00773	0.0939
GO:0051591	response to cAMP	97	12	5.42	2.21	0.00776	0.0939
GO:0002715	regulation of natural killer cell mediated immunity	32	6	1.79	3.35	0.0078	0.0939
GO:0002823	negative regulation of adaptive immune response based on somatic recombination of immune receptors built from immunoglobulin superfamily domains	32	6	1.79	3.35	0.0078	0.0939
GO:0006182	cGMP biosynthetic process	32	6	1.79	3.35	0.0078	0.0939
GO:0045453	bone resorption	52	8	2.91	2.75	0.00781	0.0939
GO:0009081	branched-chain amino acid metabolic process	23	5	1.29	3.89	0.00783	0.0939
GO:0009648	photoperiodism	23	5	1.29	3.89	0.00783	0.0939
GO:1904353	regulation of telomere capping	23	5	1.29	3.89	0.00783	0.0939
GO:0051235	maintenance of location	294	27	16.44	1.64	0.00785	0.0939
GO:0032006	regulation of TOR signaling	74	10	4.14	2.42	0.00791	0.0943
GO:0033143	regulation of intracellular steroid hormone receptor signaling pathway	63	9	3.52	2.56	0.00802	0.0951
GO:0051054	positive regulation of DNA metabolic process	199	20	11.13	1.8	0.00807	0.0951
GO:0002704	negative regulation of leukocyte mediated immunity	42	7	2.35	2.98	0.0081	0.0951
GO:0006775	fat-soluble vitamin metabolic process	42	7	2.35	2.98	0.0081	0.0951
GO:2000107	negative regulation of leukocyte apoptotic process	42	7	2.35	2.98	0.0081	0.0951
GO:0016331	morphogenesis of embryonic epithelium	147	16	8.22	1.95	0.00813	0.0951
GO:0001843	neural tube closure	86	11	4.81	2.29	0.00828	0.0966
GO:1900180	regulation of protein localization to nucleus	213	21	11.91	1.76	0.00834	0.097
GO:2000045	regulation of G1/S transition of mitotic cell cycle	135	15	7.55	1.99	0.00849	0.0984
GO:0032868	response to insulin	241	23	13.47	1.71	0.00871	0.101
GO:0035023	regulation of Rho protein signal transduction	123	14	6.88	2.04	0.00879	0.101
GO:0019915	lipid storage	64	9	3.58	2.52	0.00888	0.102
GO:1902593	single-organism nuclear import	269	25	15.04	1.66	0.0089	0.102
GO:0001666	response to hypoxia	283	26	15.82	1.64	0.00893	0.102
GO:0046578	regulation of Ras protein signal transduction	201	20	11.24	1.78	0.00897	0.102
GO:0048017	inositol lipid-mediated signaling	201	20	11.24	1.78	0.00897	0.102
GO:0060606	tube closure	87	11	4.86	2.26	0.00901	0.102
GO:0032609	interferon-gamma production	99	12	5.54	2.17	0.0091	0.103
GO:0032869	cellular response to insulin stimulus	188	19	10.51	1.81	0.00912	0.103
GO:0042516	regulation of tyrosine phosphorylation of Stat3 protein	43	7	2.4	2.91	0.00922	0.103
GO:0043406	positive regulation of MAP kinase activity	215	21	12.02	1.75	0.00923	0.103
GO:0070371	ERK1 and ERK2 cascade	256	24	14.31	1.68	0.00924	0.103
GO:0009411	response to UV	124	14	6.93	2.02	0.00941	0.103
GO:0000082	G1/S transition of mitotic cell cycle	229	22	12.8	1.72	0.00943	0.103
GO:0016054	organic acid catabolic process	229	22	12.8	1.72	0.00943	0.103
GO:0046395	carboxylic acid catabolic process	229	22	12.8	1.72	0.00943	0.103
GO:0006817	phosphate ion transport	24	5	1.34	3.73	0.00944	0.103
GO:0046633	alpha-beta T cell proliferation	24	5	1.34	3.73	0.00944	0.103
GO:0046427	positive regulation of JAK-STAT cascade	76	10	4.25	2.35	0.00951	0.104
GO:1904894	positive regulation of STAT cascade	76	10	4.25	2.35	0.00951	0.104
GO:0038061	NIK/NF-kappaB signaling	112	13	6.26	2.08	0.00968	0.105
GO:0048660	regulation of smooth muscle cell proliferation	112	13	6.26	2.08	0.00968	0.105
GO:0030858	positive regulation of epithelial cell differentiation	54	8	3.02	2.65	0.00979	0.105
GO:0032768	regulation of monooxygenase activity	54	8	3.02	2.65	0.00979	0.105
GO:0043124	negative regulation of I-kappaB kinase/NF-kappaB signaling	54	8	3.02	2.65	0.00979	0.105
GO:2000242	negative regulation of reproductive process	54	8	3.02	2.65	0.00979	0.105
GO:0042100	B cell proliferation	88	11	4.92	2.24	0.00979	0.105
GO:0035304	regulation of protein dephosphorylation	65	9	3.63	2.48	0.00982	0.105
GO:0048284	organelle fusion	203	20	11.35	1.76	0.00995	0.106
GO:0002262	myeloid cell homeostasis	125	14	6.99	2	0.0101	0.107
GO:0032388	positive regulation of intracellular transport	286	26	15.99	1.63	0.0102	0.107
GO:0035725	sodium ion transmembrane transport	138	15	7.72	1.94	0.0103	0.108
GO:0090002	establishment of protein localization to plasma membrane	138	15	7.72	1.94	0.0103	0.108
GO:0033002	muscle cell proliferation	164	17	9.17	1.85	0.0104	0.108
GO:0042594	response to starvation	151	16	8.44	1.9	0.0104	0.108
GO:0016447	somatic recombination of immunoglobulin gene segments	44	7	2.46	2.85	0.0104	0.108
GO:0042503	tyrosine phosphorylation of Stat3 protein	44	7	2.46	2.85	0.0104	0.108
GO:0048806	genitalia development	44	7	2.46	2.85	0.0104	0.108
GO:0002639	positive regulation of immunoglobulin production	34	6	1.9	3.16	0.0105	0.108
GO:0043001	Golgi to plasma membrane protein transport	34	6	1.9	3.16	0.0105	0.108
GO:0045124	regulation of bone resorption	34	6	1.9	3.16	0.0105	0.108
GO:0045824	negative regulation of innate immune response	34	6	1.9	3.16	0.0105	0.108
GO:1904358	positive regulation of telomere maintenance via telomere lengthening	34	6	1.9	3.16	0.0105	0.108
GO:0045682	regulation of epidermis development	66	9	3.69	2.44	0.0108	0.11
GO:0010950	positive regulation of endopeptidase activity	139	15	7.77	1.93	0.011	0.111
GO:1903828	negative regulation of cellular protein localization	139	15	7.77	1.93	0.011	0.111
GO:0043542	endothelial cell migration	152	16	8.5	1.88	0.011	0.112
GO:0097193	intrinsic apoptotic signaling pathway	274	25	15.32	1.63	0.0111	0.112
GO:0006471	protein ADP-ribosylation	25	5	1.4	3.58	0.0113	0.113
GO:0009649	entrainment of circadian clock	25	5	1.4	3.58	0.0113	0.113
GO:1903555	regulation of tumor necrosis factor superfamily cytokine production	102	12	5.7	2.1	0.0114	0.114
GO:0032649	regulation of interferon-gamma production	90	11	5.03	2.19	0.0115	0.115
GO:0033273	response to vitamin	90	11	5.03	2.19	0.0115	0.115
GO:0042059	negative regulation of epidermal growth factor receptor signaling pathway	45	7	2.52	2.78	0.0118	0.117
GO:0060761	negative regulation of response to cytokine stimulus	45	7	2.52	2.78	0.0118	0.117
GO:0048659	smooth muscle cell proliferation	115	13	6.43	2.02	0.012	0.118
GO:0002090	regulation of receptor internalization	35	6	1.96	3.07	0.0121	0.118
GO:0002820	negative regulation of adaptive immune response	35	6	1.96	3.07	0.0121	0.118
GO:0007339	binding of sperm to zona pellucida	35	6	1.96	3.07	0.0121	0.118
GO:0043277	apoptotic cell clearance	35	6	1.96	3.07	0.0121	0.118
GO:0048016	inositol phosphate-mediated signaling	35	6	1.96	3.07	0.0121	0.118
GO:0030888	regulation of B cell proliferation	56	8	3.13	2.56	0.0121	0.118
GO:0032623	interleukin-2 production	56	8	3.13	2.56	0.0121	0.118
GO:0043903	regulation of symbiosis, encompassing mutualism through parasitism	207	20	11.57	1.73	0.0122	0.118
GO:0007173	epidermal growth factor receptor signaling pathway	128	14	7.16	1.96	0.0123	0.119
GO:0042787	protein ubiquitination involved in ubiquitin-dependent protein catabolic process	221	21	12.36	1.7	0.0124	0.119
GO:0010212	response to ionizing radiation	141	15	7.88	1.9	0.0124	0.119
GO:0010952	positive regulation of peptidase activity	154	16	8.61	1.86	0.0124	0.119
GO:0042991	transcription factor import into nucleus	91	11	5.09	2.16	0.0125	0.119
GO:0036293	response to decreased oxygen levels	291	26	16.27	1.6	0.0125	0.119
GO:0006473	protein acetylation	181	18	10.12	1.78	0.0128	0.122
GO:0007163	establishment or maintenance of cell polarity	168	17	9.39	1.81	0.013	0.124
GO:0043200	response to amino acid	104	12	5.81	2.06	0.0132	0.124
GO:0046834	lipid phosphorylation	104	12	5.81	2.06	0.0132	0.124
GO:0050709	negative regulation of protein secretion	104	12	5.81	2.06	0.0132	0.124
GO:0046068	cGMP metabolic process	46	7	2.57	2.72	0.0133	0.124
GO:0048008	platelet-derived growth factor receptor signaling pathway	46	7	2.57	2.72	0.0133	0.124
GO:0070231	T cell apoptotic process	46	7	2.57	2.72	0.0133	0.124
GO:1901185	negative regulation of ERBB signaling pathway	46	7	2.57	2.72	0.0133	0.124
GO:0060487	lung epithelial cell differentiation	26	5	1.45	3.44	0.0133	0.124
GO:0031623	receptor internalization	80	10	4.47	2.24	0.0134	0.124
GO:0014020	primary neural tube formation	92	11	5.14	2.14	0.0135	0.124
GO:0046854	phosphatidylinositol phosphorylation	92	11	5.14	2.14	0.0135	0.124
GO:0019932	second-messenger-mediated signaling	237	22	13.25	1.66	0.0137	0.126
GO:0010632	regulation of epithelial cell migration	169	17	9.45	1.8	0.0137	0.126
GO:1901030	positive regulation of mitochondrial outer membrane permeabilization involved in apoptotic signaling pathway	36	6	2.01	2.98	0.0139	0.127
GO:0046683	response to organophosphorus	130	14	7.27	1.93	0.0139	0.127
GO:1903311	regulation of mRNA metabolic process	130	14	7.27	1.93	0.0139	0.127
GO:0009895	negative regulation of catabolic process	143	15	8	1.88	0.014	0.128
GO:0030330	DNA damage response, signal transduction by p53 class mediator	105	12	5.87	2.04	0.0142	0.129
GO:0031331	positive regulation of cellular catabolic process	266	24	14.87	1.61	0.0143	0.13
GO:0043473	pigmentation	93	11	5.2	2.12	0.0145	0.131
GO:0006278	RNA-dependent DNA biosynthetic process	58	8	3.24	2.47	0.0148	0.132
GO:0070059	intrinsic apoptotic signaling pathway in response to endoplasmic reticulum stress	58	8	3.24	2.47	0.0148	0.132
GO:1902117	positive regulation of organelle assembly	58	8	3.24	2.47	0.0148	0.132
GO:0002381	immunoglobulin production involved in immunoglobulin mediated immune response	47	7	2.63	2.66	0.0148	0.132
GO:0030520	intracellular estrogen receptor signaling pathway	47	7	2.63	2.66	0.0148	0.132
GO:0050710	negative regulation of cytokine secretion	47	7	2.63	2.66	0.0148	0.132
GO:0071826	ribonucleoprotein complex subunit organization	198	19	11.07	1.72	0.0153	0.135
GO:0045637	regulation of myeloid cell differentiation	171	17	9.56	1.78	0.0153	0.135
GO:0021915	neural tube development	158	16	8.83	1.81	0.0156	0.135
GO:0006606	protein import into nucleus	268	24	14.98	1.6	0.0156	0.135
GO:0044744	protein targeting to nucleus	268	24	14.98	1.6	0.0156	0.135
GO:0008286	insulin receptor signaling pathway	119	13	6.65	1.95	0.0156	0.135
GO:0007018	microtubule-based movement	226	21	12.64	1.66	0.0156	0.135
GO:0033260	nuclear DNA replication	27	5	1.51	3.31	0.0156	0.135
GO:0034698	response to gonadotropin	27	5	1.51	3.31	0.0156	0.135
GO:0044319	wound healing, spreading of cells	27	5	1.51	3.31	0.0156	0.135
GO:0060479	lung cell differentiation	27	5	1.51	3.31	0.0156	0.135
GO:0070229	negative regulation of lymphocyte apoptotic process	27	5	1.51	3.31	0.0156	0.135
GO:0090505	epiboly involved in wound healing	27	5	1.51	3.31	0.0156	0.135
GO:0008154	actin polymerization or depolymerization	185	18	10.34	1.74	0.0157	0.136
GO:0032091	negative regulation of protein binding	82	10	4.58	2.18	0.0158	0.136
GO:0002761	regulation of myeloid leukocyte differentiation	107	12	5.98	2.01	0.0163	0.14
GO:0098656	anion transmembrane transport	255	23	14.26	1.61	0.0163	0.14
GO:0044843	cell cycle G1/S phase transition	241	22	13.47	1.63	0.0164	0.14
GO:0006893	Golgi to plasma membrane transport	48	7	2.68	2.61	0.0166	0.141
GO:0045604	regulation of epidermal cell differentiation	48	7	2.68	2.61	0.0166	0.141
GO:0086010	membrane depolarization during action potential	48	7	2.68	2.61	0.0166	0.141
GO:0032872	regulation of stress-activated MAPK cascade	200	19	11.18	1.7	0.0168	0.143
GO:0046823	negative regulation of nucleocytoplasmic transport	71	9	3.97	2.27	0.017	0.144
GO:0009165	nucleotide biosynthetic process	299	26	16.72	1.56	0.0172	0.145
GO:0022618	ribonucleoprotein complex assembly	187	18	10.46	1.72	0.0174	0.146
GO:1902806	regulation of cell cycle G1/S phase transition	147	15	8.22	1.83	0.0176	0.148
GO:0070302	regulation of stress-activated protein kinase signaling cascade	201	19	11.24	1.69	0.0176	0.148
GO:0010821	regulation of mitochondrion organization	229	21	12.8	1.64	0.0178	0.149
GO:0032845	negative regulation of homeostatic process	174	17	9.73	1.75	0.0179	0.149
GO:0002698	negative regulation of immune effector process	96	11	5.37	2.05	0.0181	0.149
GO:0003279	cardiac septum development	96	11	5.37	2.05	0.0181	0.149
GO:0009416	response to light stimulus	286	25	15.99	1.56	0.0181	0.149
GO:0051170	nuclear import	286	25	15.99	1.56	0.0181	0.149
GO:0090504	epiboly	28	5	1.57	3.19	0.0182	0.149
GO:1900739	regulation of protein insertion into mitochondrial membrane involved in apoptotic signaling pathway	28	5	1.57	3.19	0.0182	0.149
GO:1900740	positive regulation of protein insertion into mitochondrial membrane involved in apoptotic signaling pathway	28	5	1.57	3.19	0.0182	0.149
GO:0016445	somatic diversification of immunoglobulins	49	7	2.74	2.56	0.0184	0.151
GO:0032663	regulation of interleukin-2 production	49	7	2.74	2.56	0.0184	0.151
GO:0022406	membrane docking	72	9	4.03	2.24	0.0185	0.151
GO:0045807	positive regulation of endocytosis	109	12	6.09	1.97	0.0186	0.152
GO:0019722	calcium-mediated signaling	148	15	8.27	1.81	0.0187	0.152
GO:0071229	cellular response to acid chemical	189	18	10.57	1.7	0.0192	0.156
GO:0007611	learning or memory	217	20	12.13	1.65	0.0195	0.158
GO:0038127	ERBB signaling pathway	149	15	8.33	1.8	0.0197	0.159
GO:0043123	positive regulation of I-kappaB kinase/NF-kappaB signaling	176	17	9.84	1.73	0.0198	0.159
GO:1903409	reactive oxygen species biosynthetic process	85	10	4.75	2.1	0.0199	0.159
GO:1904666	regulation of ubiquitin protein ligase activity	85	10	4.75	2.1	0.0199	0.159
GO:0071456	cellular response to hypoxia	136	14	7.6	1.84	0.02	0.159
GO:1905475	regulation of protein localization to membrane	136	14	7.6	1.84	0.02	0.159
GO:1900182	positive regulation of protein localization to nucleus	123	13	6.88	1.89	0.02	0.159
GO:0030301	cholesterol transport	73	9	4.08	2.21	0.0201	0.159
GO:0045429	positive regulation of nitric oxide biosynthetic process	39	6	2.18	2.75	0.0202	0.159
GO:0071548	response to dexamethasone	39	6	2.18	2.75	0.0202	0.159
GO:1904407	positive regulation of nitric oxide metabolic process	39	6	2.18	2.75	0.0202	0.159
GO:2000677	regulation of transcription regulatory region DNA binding	39	6	2.18	2.75	0.0202	0.159
GO:0002637	regulation of immunoglobulin production	50	7	2.8	2.5	0.0204	0.161
GO:0006099	tricarboxylic acid cycle	29	5	1.62	3.08	0.021	0.163
GO:0007274	neuromuscular synaptic transmission	29	5	1.62	3.08	0.021	0.163
GO:0032743	positive regulation of interleukin-2 production	29	5	1.62	3.08	0.021	0.163
GO:0061013	regulation of mRNA catabolic process	29	5	1.62	3.08	0.021	0.163
GO:0070528	protein kinase C signaling	29	5	1.62	3.08	0.021	0.163
GO:1902893	regulation of pri-miRNA transcription from RNA polymerase II promoter	29	5	1.62	3.08	0.021	0.163
GO:0007266	Rho protein signal transduction	164	16	9.17	1.74	0.0214	0.166
GO:0002312	B cell activation involved in immune response	62	8	3.47	2.31	0.0216	0.167
GO:0006809	nitric oxide biosynthetic process	62	8	3.47	2.31	0.0216	0.167
GO:0015918	sterol transport	74	9	4.14	2.18	0.0218	0.168
GO:0043393	regulation of protein binding	178	17	9.95	1.71	0.0218	0.168
GO:0032874	positive regulation of stress-activated MAPK cascade	138	14	7.72	1.81	0.0224	0.172
GO:0035303	regulation of dephosphorylation	138	14	7.72	1.81	0.0224	0.172
GO:0033059	cellular pigmentation	51	7	2.85	2.45	0.0226	0.172
GO:0007062	sister chromatid cohesion	125	13	6.99	1.86	0.0226	0.172
GO:0014888	striated muscle adaptation	40	6	2.24	2.68	0.0227	0.172
GO:0033344	cholesterol efflux	40	6	2.24	2.68	0.0227	0.172
GO:0042992	negative regulation of transcription factor import into nucleus	40	6	2.24	2.68	0.0227	0.172
GO:1903533	regulation of protein targeting	292	25	16.33	1.53	0.0227	0.173
GO:0001779	natural killer cell differentiation	20	4	1.12	3.58	0.0229	0.173
GO:0032674	regulation of interleukin-5 production	20	4	1.12	3.58	0.0229	0.173
GO:0060231	mesenchymal to epithelial transition	20	4	1.12	3.58	0.0229	0.173
GO:1901617	organic hydroxy compound biosynthetic process	193	18	10.79	1.67	0.0231	0.174
GO:0050714	positive regulation of protein secretion	207	19	11.57	1.64	0.0232	0.174
GO:0003281	ventricular septum development	63	8	3.52	2.27	0.0235	0.176
GO:0070304	positive regulation of stress-activated protein kinase signaling cascade	139	14	7.77	1.8	0.0236	0.177
GO:0072006	nephron development	139	14	7.77	1.8	0.0236	0.177
GO:0042306	regulation of protein import into nucleus	166	16	9.28	1.72	0.0237	0.177
GO:2001056	positive regulation of cysteine-type endopeptidase activity	126	13	7.04	1.85	0.024	0.177
GO:0001844	protein insertion into mitochondrial membrane involved in apoptotic signaling pathway	30	5	1.68	2.98	0.024	0.177
GO:0002714	positive regulation of B cell mediated immunity	30	5	1.68	2.98	0.024	0.177
GO:0002891	positive regulation of immunoglobulin mediated immune response	30	5	1.68	2.98	0.024	0.177
GO:0060147	regulation of posttranscriptional gene silencing	30	5	1.68	2.98	0.024	0.177
GO:0060966	regulation of gene silencing by RNA	30	5	1.68	2.98	0.024	0.177
GO:0043112	receptor metabolic process	153	15	8.55	1.75	0.0244	0.179
GO:0043414	macromolecule methylation	265	23	14.82	1.55	0.0244	0.179
GO:0042990	regulation of transcription factor import into nucleus	88	10	4.92	2.03	0.0248	0.181
GO:0098876	vesicle-mediated transport to the plasma membrane	88	10	4.92	2.03	0.0248	0.181
GO:0000186	activation of MAPKK activity	52	7	2.91	2.41	0.0249	0.181
GO:0097345	mitochondrial outer membrane permeabilization	52	7	2.91	2.41	0.0249	0.181
GO:0046173	polyol biosynthetic process	41	6	2.29	2.62	0.0253	0.183
GO:0002064	epithelial cell development	195	18	10.9	1.65	0.0254	0.183
GO:0032200	telomere organization	127	13	7.1	1.83	0.0254	0.183
GO:1903747	regulation of establishment of protein localization to mitochondrion	127	13	7.1	1.83	0.0254	0.183
GO:0051437	positive regulation of ubiquitin-protein ligase activity involved in regulation of mitotic cell cycle transition	76	9	4.25	2.12	0.0255	0.183
GO:0051053	negative regulation of DNA metabolic process	114	12	6.37	1.88	0.0256	0.183
GO:1903749	positive regulation of establishment of protein localization to mitochondrion	114	12	6.37	1.88	0.0256	0.183
GO:0072401	signal transduction involved in DNA integrity checkpoint	64	8	3.58	2.24	0.0256	0.183
GO:0072422	signal transduction involved in DNA damage checkpoint	64	8	3.58	2.24	0.0256	0.183
GO:0008544	epidermis development	296	25	16.55	1.51	0.0263	0.188
GO:0001889	liver development	128	13	7.16	1.82	0.0269	0.189
GO:0016571	histone methylation	128	13	7.16	1.82	0.0269	0.189
GO:0035270	endocrine system development	128	13	7.16	1.82	0.0269	0.189
GO:0007030	Golgi organization	102	11	5.7	1.93	0.0271	0.189
GO:0032526	response to retinoic acid	102	11	5.7	1.93	0.0271	0.189
GO:0034968	histone lysine methylation	102	11	5.7	1.93	0.0271	0.189
GO:0043648	dicarboxylic acid metabolic process	102	11	5.7	1.93	0.0271	0.189
GO:0009226	nucleotide-sugar biosynthetic process	21	4	1.17	3.41	0.0271	0.189
GO:0032616	interleukin-13 production	21	4	1.17	3.41	0.0271	0.189
GO:0032634	interleukin-5 production	21	4	1.17	3.41	0.0271	0.189
GO:0032958	inositol phosphate biosynthetic process	21	4	1.17	3.41	0.0271	0.189
GO:0042347	negative regulation of NF-kappaB import into nucleus	21	4	1.17	3.41	0.0271	0.189
GO:0072111	cell proliferation involved in kidney development	21	4	1.17	3.41	0.0271	0.189
GO:1902110	positive regulation of mitochondrial membrane permeability involved in apoptotic process	53	7	2.96	2.36	0.0273	0.189
GO:1902686	mitochondrial outer membrane permeabilization involved in programmed cell death	53	7	2.96	2.36	0.0273	0.189
GO:0032689	negative regulation of interferon-gamma production	31	5	1.73	2.88	0.0274	0.189
GO:1902235	regulation of endoplasmic reticulum stress-induced intrinsic apoptotic signaling pathway	31	5	1.73	2.88	0.0274	0.189
GO:1904837	beta-catenin-TCF complex assembly	31	5	1.73	2.88	0.0274	0.189
GO:1904589	regulation of protein import	169	16	9.45	1.69	0.0275	0.189
GO:0090630	activation of GTPase activity	77	9	4.31	2.09	0.0275	0.189
GO:0051701	interaction with host	183	17	10.23	1.66	0.0277	0.19
GO:0036294	cellular response to decreased oxygen levels	142	14	7.94	1.76	0.0278	0.19
GO:0000018	regulation of DNA recombination	65	8	3.63	2.2	0.0278	0.19
GO:0072395	signal transduction involved in cell cycle checkpoint	65	8	3.63	2.2	0.0278	0.19
GO:1900076	regulation of cellular response to insulin stimulus	65	8	3.63	2.2	0.0278	0.19
GO:0050854	regulation of antigen receptor-mediated signaling pathway	42	6	2.35	2.56	0.0282	0.191
GO:0051220	cytoplasmic sequestering of protein	42	6	2.35	2.56	0.0282	0.191
GO:0061028	establishment of endothelial barrier	42	6	2.35	2.56	0.0282	0.191
GO:0002831	regulation of response to biotic stimulus	129	13	7.21	1.8	0.0284	0.193
GO:0032387	negative regulation of intracellular transport	116	12	6.49	1.85	0.0288	0.195
GO:1903825	organic acid transmembrane transport	103	11	5.76	1.91	0.0289	0.195
GO:0071214	cellular response to abiotic stimulus	284	24	15.88	1.51	0.0289	0.195
GO:0016197	endosomal transport	255	22	14.26	1.54	0.0289	0.195
GO:0030100	regulation of endocytosis	198	18	11.07	1.63	0.029	0.195
GO:0014074	response to purine-containing compound	143	14	8	1.75	0.0293	0.196
GO:0035967	cellular response to topologically incorrect protein	143	14	8	1.75	0.0293	0.196
GO:0070372	regulation of ERK1 and ERK2 cascade	241	21	13.47	1.56	0.0294	0.196
GO:0007004	telomere maintenance via telomerase	54	7	3.02	2.32	0.0299	0.199
GO:0060968	regulation of gene silencing	54	7	3.02	2.32	0.0299	0.199
GO:0043543	protein acylation	213	19	11.91	1.6	0.0301	0.2
GO:0043502	regulation of muscle adaptation	66	8	3.69	2.17	0.0302	0.2
GO:0046902	regulation of mitochondrial membrane permeability	66	8	3.69	2.17	0.0302	0.2
GO:1904035	regulation of epithelial cell apoptotic process	66	8	3.69	2.17	0.0302	0.2
GO:0007229	integrin-mediated signaling pathway	91	10	5.09	1.97	0.0305	0.201
GO:0043280	positive regulation of cysteine-type endopeptidase activity involved in apoptotic process	117	12	6.54	1.83	0.0305	0.201
GO:0018107	peptidyl-threonine phosphorylation	104	11	5.81	1.89	0.0307	0.202
GO:0032212	positive regulation of telomere maintenance via telomerase	32	5	1.79	2.79	0.031	0.203
GO:0045684	positive regulation of epidermis development	32	5	1.79	2.79	0.031	0.203
GO:0051204	protein insertion into mitochondrial membrane	32	5	1.79	2.79	0.031	0.203
GO:0003007	heart morphogenesis	228	20	12.75	1.57	0.031	0.203
GO:0002712	regulation of B cell mediated immunity	43	6	2.4	2.5	0.0313	0.203
GO:0002889	regulation of immunoglobulin mediated immune response	43	6	2.4	2.5	0.0313	0.203
GO:0006984	ER-nucleus signaling pathway	43	6	2.4	2.5	0.0313	0.203
GO:0046850	regulation of bone remodeling	43	6	2.4	2.5	0.0313	0.203
GO:0043433	negative regulation of sequence-specific DNA binding transcription factor activity	131	13	7.32	1.77	0.0317	0.203
GO:0061008	hepaticobiliary system development	131	13	7.32	1.77	0.0317	0.203
GO:0045822	negative regulation of heart contraction	22	4	1.23	3.25	0.0317	0.203
GO:0051354	negative regulation of oxidoreductase activity	22	4	1.23	3.25	0.0317	0.203
GO:0060396	growth hormone receptor signaling pathway	22	4	1.23	3.25	0.0317	0.203
GO:0065005	protein-lipid complex assembly	22	4	1.23	3.25	0.0317	0.203
GO:0086012	membrane depolarization during cardiac muscle cell action potential	22	4	1.23	3.25	0.0317	0.203
GO:0002790	peptide secretion	243	21	13.59	1.55	0.0318	0.203
GO:0006310	DNA recombination	258	22	14.43	1.53	0.0324	0.207
GO:0006892	post-Golgi vesicle-mediated transport	92	10	5.14	1.94	0.0325	0.207
GO:0050715	positive regulation of cytokine secretion	92	10	5.14	1.94	0.0325	0.207
GO:2000134	negative regulation of G1/S transition of mitotic cell cycle	92	10	5.14	1.94	0.0325	0.207
GO:0046209	nitric oxide metabolic process	67	8	3.75	2.14	0.0327	0.207
GO:0032922	circadian regulation of gene expression	55	7	3.08	2.28	0.0327	0.207
GO:0035794	positive regulation of mitochondrial membrane permeability	55	7	3.08	2.28	0.0327	0.207
GO:0043500	muscle adaptation	80	9	4.47	2.01	0.0341	0.215
GO:0043491	protein kinase B signaling	146	14	8.16	1.72	0.0341	0.215
GO:0031570	DNA integrity checkpoint	160	15	8.95	1.68	0.0345	0.216
GO:0008333	endosome to lysosome transport	44	6	2.46	2.44	0.0346	0.216
GO:0032210	regulation of telomere maintenance via telomerase	44	6	2.46	2.44	0.0346	0.216
GO:0048260	positive regulation of receptor-mediated endocytosis	44	6	2.46	2.44	0.0346	0.216
GO:1901028	regulation of mitochondrial outer membrane permeabilization involved in apoptotic signaling pathway	44	6	2.46	2.44	0.0346	0.216
GO:0021537	telencephalon development	231	20	12.92	1.55	0.0349	0.217
GO:0006101	citrate metabolic process	33	5	1.85	2.71	0.0349	0.217
GO:0038066	p38MAPK cascade	33	5	1.85	2.71	0.0349	0.217
GO:0032204	regulation of telomere maintenance	68	8	3.8	2.1	0.0353	0.218
GO:0033077	T cell differentiation in thymus	68	8	3.8	2.1	0.0353	0.218
GO:0071594	thymocyte aggregation	68	8	3.8	2.1	0.0353	0.218
GO:1903779	regulation of cardiac conduction	68	8	3.8	2.1	0.0353	0.218
GO:1905710	positive regulation of membrane permeability	56	7	3.13	2.24	0.0356	0.22
GO:0046620	regulation of organ growth	81	9	4.53	1.99	0.0366	0.223
GO:0050688	regulation of defense response to virus	81	9	4.53	1.99	0.0366	0.223
GO:1904668	positive regulation of ubiquitin protein ligase activity	81	9	4.53	1.99	0.0366	0.223
GO:0002092	positive regulation of receptor internalization	23	4	1.29	3.11	0.0368	0.223
GO:0035308	negative regulation of protein dephosphorylation	23	4	1.29	3.11	0.0368	0.223
GO:0043501	skeletal muscle adaptation	23	4	1.29	3.11	0.0368	0.223
GO:0061082	myeloid leukocyte cytokine production	23	4	1.29	3.11	0.0368	0.223
GO:0071378	cellular response to growth hormone stimulus	23	4	1.29	3.11	0.0368	0.223
GO:0072010	glomerular epithelium development	23	4	1.29	3.11	0.0368	0.223
GO:0072215	regulation of metanephros development	23	4	1.29	3.11	0.0368	0.223
GO:1904705	regulation of vascular smooth muscle cell proliferation	23	4	1.29	3.11	0.0368	0.223
GO:1990874	vascular smooth muscle cell proliferation	23	4	1.29	3.11	0.0368	0.223
GO:0034976	response to endoplasmic reticulum stress	262	22	14.65	1.5	0.0375	0.227
GO:0006479	protein methylation	162	15	9.06	1.66	0.0379	0.228
GO:0008064	regulation of actin polymerization or depolymerization	162	15	9.06	1.66	0.0379	0.228
GO:0008213	protein alkylation	162	15	9.06	1.66	0.0379	0.228
GO:1904375	regulation of protein localization to cell periphery	69	8	3.86	2.07	0.038	0.228
GO:0009620	response to fungus	45	6	2.52	2.38	0.0381	0.228
GO:0048538	thymus development	45	6	2.52	2.38	0.0381	0.228
GO:0050853	B cell receptor signaling pathway	45	6	2.52	2.38	0.0381	0.228
GO:0001885	endothelial cell development	57	7	3.19	2.2	0.0387	0.231
GO:0048278	vesicle docking	57	7	3.19	2.2	0.0387	0.231
GO:0072523	purine-containing compound catabolic process	57	7	3.19	2.2	0.0387	0.231
GO:0018210	peptidyl-threonine modification	108	11	6.04	1.82	0.039	0.231
GO:0010742	macrophage derived foam cell differentiation	34	5	1.9	2.63	0.0391	0.231
GO:0090077	foam cell differentiation	34	5	1.9	2.63	0.0391	0.231
GO:0043154	negative regulation of cysteine-type endopeptidase activity involved in apoptotic process	82	9	4.58	1.96	0.0391	0.231
GO:0007254	JNK cascade	191	17	10.68	1.59	0.0393	0.232
GO:1902807	negative regulation of cell cycle G1/S phase transition	95	10	5.31	1.88	0.0393	0.232
GO:0071902	positive regulation of protein serine/threonine kinase activity	293	24	16.38	1.47	0.0395	0.232
GO:0009913	epidermal cell differentiation	177	16	9.9	1.62	0.0396	0.233
GO:0030832	regulation of actin filament length	163	15	9.11	1.65	0.0397	0.233
GO:0046328	regulation of JNK cascade	163	15	9.11	1.65	0.0397	0.233
GO:0043901	negative regulation of multi-organism process	122	12	6.82	1.76	0.0403	0.236
GO:0032846	positive regulation of homeostatic process	206	18	11.52	1.56	0.0405	0.237
GO:0046879	hormone secretion	294	24	16.44	1.46	0.0408	0.238
GO:1903522	regulation of blood circulation	294	24	16.44	1.46	0.0408	0.238
GO:0090559	regulation of membrane permeability	70	8	3.91	2.04	0.0409	0.238
GO:2001057	reactive nitrogen species metabolic process	70	8	3.91	2.04	0.0409	0.238
GO:0000041	transition metal ion transport	109	11	6.09	1.8	0.0412	0.238
GO:1901605	alpha-amino acid metabolic process	221	19	12.36	1.54	0.0414	0.238
GO:0000077	DNA damage checkpoint	150	14	8.39	1.67	0.0415	0.238
GO:0048066	developmental pigmentation	46	6	2.57	2.33	0.0418	0.238
GO:0051205	protein insertion into membrane	46	6	2.57	2.33	0.0418	0.238
GO:1903428	positive regulation of reactive oxygen species biosynthetic process	46	6	2.57	2.33	0.0418	0.238
GO:1903556	negative regulation of tumor necrosis factor superfamily cytokine production	46	6	2.57	2.33	0.0418	0.238
GO:0034446	substrate adhesion-dependent cell spreading	83	9	4.64	1.94	0.0418	0.238
GO:0051341	regulation of oxidoreductase activity	83	9	4.64	1.94	0.0418	0.238
GO:2000117	negative regulation of cysteine-type endopeptidase activity	96	10	5.37	1.86	0.0418	0.238
GO:0006826	iron ion transport	58	7	3.24	2.16	0.042	0.238
GO:0071385	cellular response to glucocorticoid stimulus	58	7	3.24	2.16	0.042	0.238
GO:1902108	regulation of mitochondrial membrane permeability involved in apoptotic process	58	7	3.24	2.16	0.042	0.238
GO:2000573	positive regulation of DNA biosynthetic process	58	7	3.24	2.16	0.042	0.238
GO:0030072	peptide hormone secretion	236	20	13.19	1.52	0.0422	0.238
GO:0006541	glutamine metabolic process	24	4	1.34	2.98	0.0422	0.238
GO:0032205	negative regulation of telomere maintenance	24	4	1.34	2.98	0.0422	0.238
GO:0033173	calcineurin-NFAT signaling cascade	24	4	1.34	2.98	0.0422	0.238
GO:0060669	embryonic placenta morphogenesis	24	4	1.34	2.98	0.0422	0.238
GO:0080154	regulation of fertilization	24	4	1.34	2.98	0.0422	0.238
GO:0097720	calcineurin-mediated signaling	24	4	1.34	2.98	0.0422	0.238
GO:0061337	cardiac conduction	137	13	7.66	1.7	0.0432	0.243
GO:0071453	cellular response to oxygen levels	151	14	8.44	1.66	0.0435	0.243
GO:0006654	phosphatidic acid biosynthetic process	35	5	1.96	2.56	0.0436	0.243
GO:0009154	purine ribonucleotide catabolic process	35	5	1.96	2.56	0.0436	0.243
GO:0046473	phosphatidic acid metabolic process	35	5	1.96	2.56	0.0436	0.243
GO:0071312	cellular response to alkaloid	35	5	1.96	2.56	0.0436	0.243
GO:0006635	fatty acid beta-oxidation	71	8	3.97	2.02	0.044	0.245
GO:0051436	negative regulation of ubiquitin-protein ligase activity involved in mitotic cell cycle	71	8	3.97	2.02	0.044	0.245
GO:1905477	positive regulation of protein localization to membrane	97	10	5.42	1.84	0.0444	0.247
GO:0000723	telomere maintenance	124	12	6.93	1.73	0.0447	0.248
GO:1902115	regulation of organelle assembly	166	15	9.28	1.62	0.0454	0.251
GO:0072091	regulation of stem cell proliferation	59	7	3.3	2.12	0.0455	0.251
GO:0035567	non-canonical Wnt signaling pathway	152	14	8.5	1.65	0.0455	0.251
GO:0034113	heterotypic cell-cell adhesion	47	6	2.63	2.28	0.0457	0.252
GO:0018022	peptidyl-lysine methylation	111	11	6.21	1.77	0.0461	0.254
GO:0030968	endoplasmic reticulum unfolded protein response	125	12	6.99	1.72	0.0471	0.258
GO:0045471	response to ethanol	125	12	6.99	1.72	0.0471	0.258
GO:0006446	regulation of translational initiation	72	8	4.03	1.99	0.0471	0.258
GO:0051439	regulation of ubiquitin-protein ligase activity involved in mitotic cell cycle	72	8	4.03	1.99	0.0471	0.258
GO:0008652	cellular amino acid biosynthetic process	85	9	4.75	1.89	0.0475	0.26
GO:0045577	regulation of B cell differentiation	25	4	1.4	2.86	0.0481	0.261
GO:1904037	positive regulation of epithelial cell apoptotic process	25	4	1.4	2.86	0.0481	0.261
GO:0007257	activation of JUN kinase activity	36	5	2.01	2.48	0.0484	0.261
GO:0009225	nucleotide-sugar metabolic process	36	5	2.01	2.48	0.0484	0.261
GO:0009261	ribonucleotide catabolic process	36	5	2.01	2.48	0.0484	0.261
GO:0030219	megakaryocyte differentiation	36	5	2.01	2.48	0.0484	0.261
GO:0032007	negative regulation of TOR signaling	36	5	2.01	2.48	0.0484	0.261
GO:0044786	cell cycle DNA replication	36	5	2.01	2.48	0.0484	0.261
GO:0047496	vesicle transport along microtubule	36	5	2.01	2.48	0.0484	0.261
GO:0046824	positive regulation of nucleocytoplasmic transport	112	11	6.26	1.76	0.0486	0.262
GO:1903510	mucopolysaccharide metabolic process	112	11	6.26	1.76	0.0486	0.262
GO:0006977	DNA damage response, signal transduction by p53 class mediator resulting in cell cycle arrest	60	7	3.35	2.09	0.0491	0.263
GO:0018208	peptidyl-proline modification	60	7	3.35	2.09	0.0491	0.263
GO:0060047	heart contraction	255	21	14.26	1.47	0.0491	0.263
GO:0009566	fertilization	168	15	9.39	1.6	0.0495	0.265
GO:1902275	regulation of chromatin organization	154	14	8.61	1.63	0.0498	0.265
GO:0032680	regulation of tumor necrosis factor production	99	10	5.54	1.81	0.0499	0.265
GO:1901606	alpha-amino acid catabolic process	99	10	5.54	1.81	0.0499	0.265
GO:0006195	purine nucleotide catabolic process	48	6	2.68	2.24	0.0499	0.265
GO:0046626	regulation of insulin receptor signaling pathway	48	6	2.68	2.24	0.0499	0.265
GO:0060324	face development	48	6	2.68	2.24	0.0499	0.265
Cellular Component
GO:0009897	external side of plasma membrane	212	23	6.77	3.4	3.27e-07	0.000137
GO:0098797	plasma membrane protein complex	222	22	7.09	3.1	2.71e-06	0.000569
GO:0031968	organelle outer membrane	182	19	5.81	3.27	6.06e-06	0.000597
GO:0030135	coated vesicle	235	22	7.5	2.93	6.85e-06	0.000597
GO:0019867	outer membrane	184	19	5.88	3.23	7.11e-06	0.000597
GO:0031234	extrinsic component of cytoplasmic side of plasma membrane	98	13	3.13	4.15	1.4e-05	0.000883
GO:0005741	mitochondrial outer membrane	160	17	5.11	3.33	1.47e-05	0.000883
GO:0030139	endocytic vesicle	254	22	8.11	2.71	2.33e-05	0.00122
GO:0001726	ruffle	155	16	4.95	3.23	3.73e-05	0.00148
GO:0098562	cytoplasmic side of membrane	173	17	5.52	3.08	4.06e-05	0.00148
GO:0098802	plasma membrane receptor complex	174	17	5.56	3.06	4.37e-05	0.00148
GO:0009898	cytoplasmic side of plasma membrane	157	16	5.01	3.19	4.37e-05	0.00148
GO:0000781	chromosome, telomeric region	141	15	4.5	3.33	4.57e-05	0.00148
GO:0031253	cell projection membrane	292	23	9.33	2.47	6.78e-05	0.0019
GO:0045121	membrane raft	273	22	8.72	2.52	6.94e-05	0.0019
GO:0098857	membrane microdomain	274	22	8.75	2.51	7.33e-05	0.0019
GO:0005777	peroxisome	132	14	4.22	3.32	8.41e-05	0.0019
GO:0042579	microbody	132	14	4.22	3.32	8.41e-05	0.0019
GO:0031965	nuclear membrane	277	22	8.85	2.49	8.6e-05	0.0019
GO:0030120	vesicle coat	47	8	1.5	5.33	0.000108	0.00226
GO:0030117	membrane coat	90	11	2.87	3.83	0.000135	0.00257
GO:0048475	coated membrane	90	11	2.87	3.83	0.000135	0.00257
GO:0000151	ubiquitin ligase complex	287	22	9.17	2.4	0.000144	0.00257
GO:0019897	extrinsic component of plasma membrane	139	14	4.44	3.15	0.000147	0.00257
GO:0000790	nuclear chromatin	290	22	9.26	2.38	0.000167	0.00281
GO:0014069	postsynaptic density	186	16	5.94	2.69	0.000319	0.00487
GO:0099572	postsynaptic specialization	186	16	5.94	2.69	0.000319	0.00487
GO:0005871	kinesin complex	55	8	1.76	4.55	0.000334	0.00487
GO:0030667	secretory granule membrane	84	10	2.68	3.73	0.000337	0.00487
GO:0030662	coated vesicle membrane	134	13	4.28	3.04	0.000363	0.0049
GO:0042383	sarcolemma	117	12	3.74	3.21	0.000364	0.0049
GO:0030658	transport vesicle membrane	152	14	4.85	2.88	0.000373	0.0049
GO:0032279	asymmetric synapse	191	16	6.1	2.62	0.00043	0.00547
GO:0030315	T-tubule	44	7	1.41	4.98	0.000448	0.00551
GO:0034399	nuclear periphery	120	12	3.83	3.13	0.000459	0.00551
GO:0098984	neuron to neuron synapse	193	16	6.16	2.6	0.000482	0.00562
GO:0044449	contractile fiber part	194	16	6.2	2.58	0.00051	0.00579
GO:0019898	extrinsic component of membrane	256	19	8.18	2.32	0.000597	0.00634
GO:0016607	nuclear speck	197	16	6.29	2.54	0.000604	0.00634
GO:0030017	sarcomere	178	15	5.68	2.64	0.000604	0.00634
GO:0030016	myofibril	199	16	6.36	2.52	0.000674	0.0069
GO:0034708	methyltransferase complex	93	10	2.97	3.37	0.000763	0.00763
GO:0000793	condensed chromosome	208	16	6.64	2.41	0.00108	0.0106
GO:0043292	contractile fiber	209	16	6.67	2.4	0.00114	0.0107
GO:0016363	nuclear matrix	98	10	3.13	3.2	0.00115	0.0107
GO:0030666	endocytic vesicle membrane	152	13	4.85	2.68	0.00119	0.0107
GO:0032587	ruffle membrane	82	9	2.62	3.44	0.0012	0.0107
GO:0031256	leading edge membrane	135	12	4.31	2.78	0.00131	0.0114
GO:0097223	sperm part	155	13	4.95	2.63	0.00143	0.0121
GO:0001669	acrosomal vesicle	101	10	3.23	3.1	0.00145	0.0121
GO:0030136	clathrin-coated vesicle	156	13	4.98	2.61	0.00151	0.0125
GO:0005776	autophagosome	85	9	2.71	3.32	0.00154	0.0125
GO:0030426	growth cone	139	12	4.44	2.7	0.00168	0.0131
GO:0070382	exocytic vesicle	139	12	4.44	2.7	0.00168	0.0131
GO:0042470	melanosome	105	10	3.35	2.98	0.00194	0.0141
GO:0048770	pigment granule	105	10	3.35	2.98	0.00194	0.0141
GO:0005778	peroxisomal membrane	56	7	1.79	3.91	0.00195	0.0141
GO:0031903	microbody membrane	56	7	1.79	3.91	0.00195	0.0141
GO:0044438	microbody part	89	9	2.84	3.17	0.00213	0.0147
GO:0044439	peroxisomal part	89	9	2.84	3.17	0.00213	0.0147
GO:0005875	microtubule associated complex	143	12	4.57	2.63	0.00214	0.0147
GO:0030427	site of polarized growth	144	12	4.6	2.61	0.00227	0.0153
GO:0099568	cytoplasmic region	288	19	9.2	2.07	0.00237	0.0155
GO:0008021	synaptic vesicle	126	11	4.02	2.73	0.00237	0.0155
GO:0031461	cullin-RING ubiquitin ligase complex	167	13	5.33	2.44	0.00277	0.0179
GO:0005819	spindle	293	19	9.36	2.03	0.00286	0.0182
GO:0098791	Golgi subcompartment	295	19	9.42	2.02	0.00309	0.0193
GO:0030864	cortical actin cytoskeleton	61	7	1.95	3.59	0.0032	0.0193
GO:0001772	immunological synapse	32	5	1.02	4.89	0.00322	0.0193
GO:0005684	U2-type spliceosomal complex	32	5	1.02	4.89	0.00322	0.0193
GO:0030027	lamellipodium	171	13	5.46	2.38	0.0034	0.0201
GO:0016605	PML body	96	9	3.07	2.94	0.00357	0.0208
GO:0005770	late endosome	214	15	6.83	2.19	0.00374	0.0215
GO:0005839	proteasome core complex	21	4	0.67	5.96	0.004	0.022
GO:0030118	clathrin coat	48	6	1.53	3.91	0.00406	0.022
GO:0005903	brush border	98	9	3.13	2.88	0.0041	0.022
GO:0031248	protein acetyltransferase complex	98	9	3.13	2.88	0.0041	0.022
GO:1902493	acetyltransferase complex	98	9	3.13	2.88	0.0041	0.022
GO:0005938	cell cortex	238	16	7.6	2.11	0.00421	0.022
GO:0098636	protein complex involved in cell adhesion	34	5	1.09	4.6	0.00422	0.022
GO:0005802	trans-Golgi network	196	14	6.26	2.24	0.00424	0.022
GO:0098862	cluster of actin-based cell projections	137	11	4.38	2.51	0.00451	0.0231
GO:0035770	ribonucleoprotein granule	157	12	5.01	2.39	0.00459	0.0232
GO:0005798	Golgi-associated vesicle	83	8	2.65	3.02	0.00497	0.0249
GO:0030863	cortical cytoskeleton	84	8	2.68	2.98	0.00535	0.0262
GO:0016528	sarcoplasm	67	7	2.14	3.27	0.00542	0.0262
GO:0031674	I band	121	10	3.86	2.59	0.00542	0.0262
GO:0090544	BAF-type complex	23	4	0.73	5.45	0.00562	0.0268
GO:0044448	cell cortex part	122	10	3.9	2.57	0.00574	0.0271
GO:0031526	brush border membrane	52	6	1.66	3.61	0.00605	0.0278
GO:0000795	synaptonemal complex	37	5	1.18	4.23	0.00611	0.0278
GO:0099086	synaptonemal structure	37	5	1.18	4.23	0.00611	0.0278
GO:0017053	transcriptional repressor complex	86	8	2.75	2.91	0.00616	0.0278
GO:0000123	histone acetyltransferase complex	87	8	2.78	2.88	0.0066	0.0292
GO:0045335	phagocytic vesicle	87	8	2.78	2.88	0.0066	0.0292
GO:0043209	myelin sheath	165	12	5.27	2.28	0.00678	0.0297
GO:0033017	sarcoplasmic reticulum membrane	38	5	1.21	4.12	0.00686	0.0297
GO:0036464	cytoplasmic ribonucleoprotein granule	146	11	4.66	2.36	0.00723	0.031
GO:0044445	cytosolic part	231	15	7.38	2.03	0.00749	0.0312
GO:0071013	catalytic step 2 spliceosome	89	8	2.84	2.81	0.00755	0.0312
GO:1905368	peptidase complex	89	8	2.84	2.81	0.00755	0.0312
GO:0030125	clathrin vesicle coat	25	4	0.8	5.01	0.00764	0.0312
GO:1902562	H4 histone acetyltransferase complex	39	5	1.25	4.01	0.00766	0.0312
GO:0000784	nuclear chromosome, telomeric region	109	9	3.48	2.59	0.00818	0.033
GO:0035097	histone methyltransferase complex	73	7	2.33	3	0.00862	0.034
GO:0070603	SWI/SNF superfamily-type complex	73	7	2.33	3	0.00862	0.034
GO:0005876	spindle microtubule	56	6	1.79	3.35	0.00867	0.034
GO:0000776	kinetochore	130	10	4.15	2.41	0.00887	0.0345
GO:0030175	filopodium	92	8	2.94	2.72	0.00916	0.0353
GO:0030496	midbody	132	10	4.22	2.37	0.00982	0.0375
GO:0016324	apical plasma membrane	284	17	9.07	1.87	0.01	0.038
GO:0005765	lysosomal membrane	287	17	9.17	1.85	0.0111	0.0408
GO:0098852	lytic vacuole membrane	287	17	9.17	1.85	0.0111	0.0408
GO:0055037	recycling endosome	135	10	4.31	2.32	0.0114	0.0408
GO:0000932	P-body	77	7	2.46	2.85	0.0114	0.0408
GO:0030140	trans-Golgi network transport vesicle	28	4	0.89	4.47	0.0115	0.0408
GO:0044665	MLL1/2 complex	28	4	0.89	4.47	0.0115	0.0408
GO:0071339	MLL1 complex	28	4	0.89	4.47	0.0115	0.0408
GO:0016529	sarcoplasmic reticulum	60	6	1.92	3.13	0.012	0.0423
GO:0031301	integral component of organelle membrane	157	11	5.01	2.19	0.0121	0.0423
GO:0005788	endoplasmic reticulum lumen	200	13	6.39	2.04	0.0122	0.0423
GO:0045171	intercellular bridge	44	5	1.41	3.56	0.0127	0.0437
GO:0000775	chromosome, centromeric region	185	12	5.91	2.03	0.0159	0.0543
GO:0031300	intrinsic component of organelle membrane	164	11	5.24	2.1	0.0163	0.0549
GO:0043198	dendritic shaft	31	4	0.99	4.04	0.0163	0.0549
GO:0045178	basal part of cell	47	5	1.5	3.33	0.0166	0.0553
GO:0000502	proteasome complex	66	6	2.11	2.85	0.0186	0.0611
GO:1905369	endopeptidase complex	66	6	2.11	2.85	0.0186	0.0611
GO:0000922	spindle pole	126	9	4.02	2.24	0.0197	0.0643
GO:0005884	actin filament	86	7	2.75	2.55	0.02	0.0647
GO:0043202	lysosomal lumen	87	7	2.78	2.52	0.0212	0.0675
GO:0030660	Golgi-associated vesicle membrane	50	5	1.6	3.13	0.0212	0.0675
GO:0016592	mediator complex	34	4	1.09	3.68	0.0224	0.0706
GO:0012507	ER to Golgi transport vesicle membrane	51	5	1.63	3.07	0.0229	0.0718
GO:0005681	spliceosomal complex	173	11	5.52	1.99	0.0233	0.0724
GO:0030018	Z disc	109	8	3.48	2.3	0.0235	0.0725
GO:0000794	condensed nuclear chromosome	89	7	2.84	2.46	0.0237	0.0726
GO:0016323	basolateral plasma membrane	197	12	6.29	1.91	0.0246	0.0747
GO:0008023	transcription elongation factor complex	52	5	1.66	3.01	0.0247	0.0747
GO:0044798	nuclear transcription factor complex	132	9	4.22	2.13	0.0258	0.077
GO:0005814	centriole	111	8	3.54	2.26	0.0259	0.077
GO:0044450	microtubule organizing center part	154	10	4.92	2.03	0.0262	0.0774
GO:0005775	vacuolar lumen	91	7	2.91	2.41	0.0264	0.0775
GO:0005771	multivesicular body	36	4	1.15	3.48	0.027	0.0785
GO:0000779	condensed chromosome, centromeric region	112	8	3.58	2.24	0.0271	0.0785
GO:0005697	telomerase holoenzyme complex	21	3	0.67	4.47	0.0281	0.0797
GO:0042611	MHC protein complex	21	3	0.67	4.47	0.0281	0.0797
GO:0042629	mast cell granule	21	3	0.67	4.47	0.0281	0.0797
GO:0005881	cytoplasmic microtubule	54	5	1.72	2.9	0.0286	0.0805
GO:0030134	ER to Golgi transport vesicle	73	6	2.33	2.57	0.029	0.0812
GO:0098858	actin-based cell projection	180	11	5.75	1.91	0.03	0.0834
GO:0030173	integral component of Golgi membrane	55	5	1.76	2.85	0.0306	0.0846
GO:0005680	anaphase-promoting complex	22	3	0.7	4.27	0.0318	0.0867
GO:0035145	exon-exon junction complex	22	3	0.7	4.27	0.0318	0.0867
GO:0072686	mitotic spindle	56	5	1.79	2.8	0.0328	0.0888
GO:0005840	ribosome	230	13	7.35	1.77	0.0338	0.091
GO:0097730	non-motile cilium	118	8	3.77	2.12	0.0354	0.0948
GO:0030137	COPI-coated vesicle	23	3	0.73	4.08	0.0357	0.0949
GO:0005891	voltage-gated calcium channel complex	40	4	1.28	3.13	0.038	0.1
GO:0031228	intrinsic component of Golgi membrane	60	5	1.92	2.61	0.0423	0.111
GO:0005643	nuclear pore	80	6	2.55	2.35	0.0426	0.111
GO:0000777	condensed chromosome kinetochore	101	7	3.23	2.17	0.0429	0.111
GO:0002080	acrosomal membrane	25	3	0.8	3.76	0.0442	0.113
GO:0034364	high-density lipoprotein particle	25	3	0.8	3.76	0.0442	0.113
GO:0030665	clathrin-coated vesicle membrane	81	6	2.59	2.32	0.0448	0.113
GO:0000118	histone deacetylase complex	61	5	1.95	2.57	0.0449	0.113
GO:0034704	calcium channel complex	61	5	1.95	2.57	0.0449	0.113
GO:0005801	cis-Golgi network	43	4	1.37	2.91	0.0476	0.118
GO:0030119	AP-type membrane coat adaptor complex	43	4	1.37	2.91	0.0476	0.118
GO:0080008	Cul4-RING E3 ubiquitin ligase complex	26	3	0.83	3.61	0.0489	0.121
Molecular Function
GO:0019902	phosphatase binding	151	23	6.97	3.3	4.34e-07	0.000199
GO:0005088	Ras guanyl-nucleotide exchange factor activity	226	29	10.43	2.78	6.09e-07	0.000199
GO:0001227	transcriptional repressor activity, RNA polymerase II transcription regulatory region sequence-specific binding	174	24	8.03	2.99	1.55e-06	0.000337
GO:0035591	signaling adaptor activity	77	14	3.55	3.94	9.89e-06	0.00161
GO:0031267	small GTPase binding	287	30	13.24	2.27	2.59e-05	0.00338
GO:0019903	protein phosphatase binding	108	16	4.98	3.21	3.46e-05	0.00362
GO:0001078	transcriptional repressor activity, RNA polymerase II core promoter proximal region sequence-specific binding	109	16	5.03	3.18	3.88e-05	0.00362
GO:0001221	transcription cofactor binding	24	7	1.11	6.32	7.52e-05	0.00573
GO:0015293	symporter activity	140	18	6.46	2.79	7.9e-05	0.00573
GO:0005126	cytokine receptor binding	266	27	12.27	2.2	0.000107	0.00696
GO:0015294	solute:cation symporter activity	96	14	4.43	3.16	0.000125	0.00744
GO:0015291	secondary active transmembrane transporter activity	231	24	10.66	2.25	0.000178	0.00918
GO:0005070	SH3/SH2 adaptor activity	55	10	2.54	3.94	0.000183	0.00918
GO:0019209	kinase activator activity	67	11	3.09	3.56	0.000227	0.0103
GO:0004879	RNA polymerase II transcription factor activity, ligand-activated sequence-specific DNA binding	47	9	2.17	4.15	0.000254	0.0103
GO:0098531	transcription factor activity, direct ligand regulated sequence-specific DNA binding	47	9	2.17	4.15	0.000254	0.0103
GO:0070851	growth factor receptor binding	128	16	5.91	2.71	0.000269	0.0103
GO:0005178	integrin binding	105	14	4.85	2.89	0.000328	0.0105
GO:0035004	phosphatidylinositol 3-kinase activity	70	11	3.23	3.41	0.000337	0.0105
GO:0005164	tumor necrosis factor receptor binding	30	7	1.38	5.06	0.000348	0.0105
GO:0017112	Rab guanyl-nucleotide exchange factor activity	30	7	1.38	5.06	0.000348	0.0105
GO:0015296	anion:cation symporter activity	49	9	2.26	3.98	0.000353	0.0105
GO:0003714	transcription corepressor activity	215	22	9.92	2.22	0.000403	0.0111
GO:0004721	phosphoprotein phosphatase activity	173	19	7.98	2.38	0.000408	0.0111
GO:0046934	phosphatidylinositol-4,5-bisphosphate 3-kinase activity	62	10	2.86	3.5	0.000503	0.0122
GO:0008514	organic anion transmembrane transporter activity	176	19	8.12	2.34	0.000506	0.0122
GO:0060090	binding, bridging	176	19	8.12	2.34	0.000506	0.0122
GO:0003777	microtubule motor activity	75	11	3.46	3.18	0.000619	0.0144
GO:0004722	protein serine/threonine phosphatase activity	65	10	3	3.33	0.000739	0.0158
GO:0052813	phosphatidylinositol bisphosphate kinase activity	65	10	3	3.33	0.000739	0.0158
GO:0061630	ubiquitin protein ligase activity	196	20	9.04	2.21	0.000752	0.0158
GO:0015081	sodium ion transmembrane transporter activity	141	16	6.51	2.46	0.000798	0.0163
GO:0032813	tumor necrosis factor receptor superfamily binding	45	8	2.08	3.85	0.000936	0.0182
GO:0001047	core promoter binding	157	17	7.24	2.35	0.000946	0.0182
GO:0061659	ubiquitin-like protein ligase activity	201	20	9.28	2.16	0.00103	0.0187
GO:0008509	anion transmembrane transporter activity	292	26	13.47	1.93	0.00106	0.0187
GO:0001046	core promoter sequence-specific DNA binding	105	13	4.85	2.68	0.00108	0.0187
GO:0004715	non-membrane spanning protein tyrosine kinase activity	46	8	2.12	3.77	0.00109	0.0187
GO:0019955	cytokine binding	93	12	4.29	2.8	0.00115	0.019
GO:0003713	transcription coactivator activity	294	26	13.57	1.92	0.00118	0.019
GO:0001158	enhancer sequence-specific DNA binding	81	11	3.74	2.94	0.00119	0.019
GO:0035326	enhancer binding	94	12	4.34	2.77	0.00126	0.0192
GO:0003707	steroid hormone receptor activity	58	9	2.68	3.36	0.00126	0.0192
GO:0017016	Ras GTPase binding	265	24	12.23	1.96	0.00129	0.0192
GO:0051427	hormone receptor binding	150	16	6.92	2.31	0.00155	0.0224
GO:0042626	ATPase activity, coupled to transmembrane movement of substances	110	13	5.08	2.56	0.00166	0.0235
GO:0043492	ATPase activity, coupled to movement of substances	125	14	5.77	2.43	0.00188	0.0258
GO:0004386	helicase activity	153	16	7.06	2.27	0.0019	0.0258
GO:0016820	hydrolase activity, acting on acid anhydrides, catalyzing transmembrane movement of substances	112	13	5.17	2.52	0.00195	0.026
GO:0003823	antigen binding	74	10	3.41	2.93	0.00204	0.0267
GO:0043028	cysteine-type endopeptidase regulator activity involved in apoptotic process	40	7	1.85	3.79	0.00213	0.0273
GO:0005342	organic acid transmembrane transporter activity	141	15	6.51	2.31	0.0022	0.0276
GO:0003774	motor activity	129	14	5.95	2.35	0.00252	0.0309
GO:0000980	RNA polymerase II distal enhancer sequence-specific DNA binding	64	9	2.95	3.05	0.00256	0.0309
GO:0016741	transferase activity, transferring one-carbon groups	218	20	10.06	1.99	0.00272	0.0317
GO:0016791	phosphatase activity	265	23	12.23	1.88	0.00279	0.0317
GO:0030674	protein binding, bridging	159	16	7.34	2.18	0.00281	0.0317
GO:0004896	cytokine receptor activity	90	11	4.15	2.65	0.00282	0.0317
GO:0015399	primary active transmembrane transporter activity	118	13	5.45	2.39	0.00311	0.0338
GO:0015405	P-P-bond-hydrolysis-driven transmembrane transporter activity	118	13	5.45	2.39	0.00311	0.0338
GO:0045309	protein phosphorylated amino acid binding	23	5	1.06	4.71	0.00347	0.0372
GO:0060590	ATPase regulator activity	33	6	1.52	3.94	0.0036	0.0379
GO:0032947	protein complex scaffold	68	9	3.14	2.87	0.00389	0.0399
GO:0042277	peptide binding	225	20	10.38	1.93	0.00391	0.0399
GO:0008276	protein methyltransferase activity	81	10	3.74	2.68	0.00401	0.0402
GO:0030159	receptor signaling complex scaffold activity	24	5	1.11	4.51	0.00422	0.0411
GO:0051019	mitogen-activated protein kinase binding	24	5	1.11	4.51	0.00422	0.0411
GO:0046943	carboxylic acid transmembrane transporter activity	138	14	6.37	2.2	0.00467	0.0448
GO:0042054	histone methyltransferase activity	58	8	2.68	2.99	0.00492	0.0466
GO:0022853	active ion transmembrane transporter activity	125	13	5.77	2.25	0.0051	0.0471
GO:0072509	divalent inorganic cation transmembrane transporter activity	169	16	7.8	2.05	0.00512	0.0471
GO:0043130	ubiquitin binding	112	12	5.17	2.32	0.00552	0.05
GO:0003950	NAD+ ADP-ribosyltransferase activity	26	5	1.2	4.17	0.00605	0.0535
GO:0030295	protein kinase activator activity	60	8	2.77	2.89	0.00606	0.0535
GO:0008170	N-methyltransferase activity	86	10	3.97	2.52	0.00615	0.0536
GO:0033218	amide binding	251	21	11.58	1.81	0.00632	0.0541
GO:0008757	S-adenosylmethionine-dependent methyltransferase activity	143	14	6.6	2.12	0.00638	0.0541
GO:0032182	ubiquitin-like protein binding	129	13	5.95	2.18	0.00663	0.0555
GO:0008168	methyltransferase activity	206	18	9.51	1.89	0.00714	0.059
GO:0005096	GTPase activator activity	272	22	12.55	1.75	0.00776	0.0633
GO:0042562	hormone binding	63	8	2.91	2.75	0.00814	0.0656
GO:0035035	histone acetyltransferase binding	28	5	1.29	3.87	0.00838	0.066
GO:0061631	ubiquitin conjugating enzyme activity	28	5	1.29	3.87	0.00838	0.066
GO:0008081	phosphoric diester hydrolase activity	91	10	4.2	2.38	0.0091	0.0707
GO:0043548	phosphatidylinositol 3-kinase binding	29	5	1.34	3.74	0.00975	0.0741
GO:0061650	ubiquitin-like protein conjugating enzyme activity	29	5	1.34	3.74	0.00975	0.0741
GO:0015171	amino acid transmembrane transporter activity	79	9	3.65	2.47	0.0104	0.0769
GO:0030971	receptor tyrosine kinase binding	53	7	2.45	2.86	0.0105	0.0769
GO:0003705	transcription factor activity, RNA polymerase II distal enhancer sequence-specific binding	93	10	4.29	2.33	0.0105	0.0769
GO:0031625	ubiquitin protein ligase binding	280	22	12.92	1.7	0.0107	0.0769
GO:0051539	4 iron, 4 sulfur cluster binding	41	6	1.89	3.17	0.0107	0.0769
GO:0015932	nucleobase-containing compound transmembrane transporter activity	30	5	1.38	3.61	0.0113	0.08
GO:0000979	RNA polymerase II core promoter sequence-specific DNA binding	55	7	2.54	2.76	0.0128	0.0895
GO:0044389	ubiquitin-like protein ligase binding	285	22	13.15	1.67	0.0129	0.0895
GO:0005516	calmodulin binding	187	16	8.63	1.85	0.013	0.0895
GO:0034212	peptide N-acetyltransferase activity	69	8	3.18	2.51	0.0138	0.094
GO:0004298	threonine-type endopeptidase activity	21	4	0.97	4.13	0.0144	0.0954
GO:0070003	threonine-type peptidase activity	21	4	0.97	4.13	0.0144	0.0954
GO:0098632	protein binding involved in cell-cell adhesion	288	22	13.29	1.66	0.0145	0.0954
GO:0008144	drug binding	98	10	4.52	2.21	0.0149	0.0973
GO:0033613	activating transcription factor binding	57	7	2.63	2.66	0.0154	0.0989
GO:0016853	isomerase activity	159	14	7.34	1.91	0.0154	0.0989
GO:0018024	histone-lysine N-methyltransferase activity	45	6	2.08	2.89	0.0166	0.105
GO:1990782	protein tyrosine kinase binding	58	7	2.68	2.62	0.0169	0.105
GO:0043027	cysteine-type endopeptidase inhibitor activity involved in apoptotic process	22	4	1.02	3.94	0.0169	0.105
GO:0042826	histone deacetylase binding	100	10	4.61	2.17	0.017	0.105
GO:0098631	protein binding involved in cell adhesion	293	22	13.52	1.63	0.0173	0.106
GO:0001191	transcriptional repressor activity, RNA polymerase II transcription factor binding	86	9	3.97	2.27	0.0175	0.106
GO:0000287	magnesium ion binding	194	16	8.95	1.79	0.0179	0.106
GO:0098641	cadherin binding involved in cell-cell adhesion	277	21	12.78	1.64	0.0179	0.106
GO:0004402	histone acetyltransferase activity	59	7	2.72	2.57	0.0184	0.108
GO:0043531	ADP binding	34	5	1.57	3.19	0.0189	0.11
GO:0004709	MAP kinase kinase kinase activity	23	4	1.06	3.77	0.0198	0.112
GO:0017134	fibroblast growth factor binding	23	4	1.06	3.77	0.0198	0.112
GO:0071889	14-3-3 protein binding	23	4	1.06	3.77	0.0198	0.112
GO:0061733	peptide-lysine-N-acetyltransferase activity	60	7	2.77	2.53	0.02	0.113
GO:0043621	protein self-association	48	6	2.21	2.71	0.0223	0.125
GO:0005031	tumor necrosis factor-activated receptor activity	24	4	1.11	3.61	0.0229	0.126
GO:0005035	death receptor activity	24	4	1.11	3.61	0.0229	0.126
GO:0051117	ATPase binding	76	8	3.51	2.28	0.0236	0.128
GO:0030246	carbohydrate binding	268	20	12.37	1.62	0.0238	0.129
GO:1901618	organic hydroxy compound transmembrane transporter activity	49	6	2.26	2.65	0.0245	0.131
GO:0001104	RNA polymerase II transcription cofactor activity	92	9	4.25	2.12	0.026	0.138
GO:0019207	kinase regulator activity	187	15	8.63	1.74	0.0267	0.14
GO:0003743	translation initiation factor activity	50	6	2.31	2.6	0.0268	0.14
GO:0035258	steroid hormone receptor binding	79	8	3.65	2.19	0.029	0.15
GO:0001105	RNA polymerase II transcription coactivator activity	38	5	1.75	2.85	0.0294	0.15
GO:0015026	coreceptor activity	38	5	1.75	2.85	0.0294	0.15
GO:0001205	transcriptional activator activity, RNA polymerase II distal enhancer sequence-specific binding	26	4	1.2	3.33	0.03	0.152
GO:0001085	RNA polymerase II transcription factor binding	110	10	5.08	1.97	0.0307	0.154
GO:0045296	cadherin binding	294	21	13.57	1.55	0.0318	0.159
GO:0017048	Rho GTPase binding	81	8	3.74	2.14	0.033	0.162
GO:0001076	transcription factor activity, RNA polymerase II transcription factor binding	143	12	6.6	1.82	0.033	0.162
GO:0004713	protein tyrosine kinase activity	176	14	8.12	1.72	0.0335	0.163
GO:0046966	thyroid hormone receptor binding	27	4	1.25	3.21	0.0339	0.164
GO:0035257	nuclear hormone receptor binding	129	11	5.95	1.85	0.0363	0.174
GO:0001618	virus receptor activity	68	7	3.14	2.23	0.0368	0.175
GO:0051219	phosphoprotein binding	54	6	2.49	2.41	0.0373	0.176
GO:0051087	chaperone binding	83	8	3.83	2.09	0.0374	0.176
GO:0017137	Rab GTPase binding	130	11	6	1.83	0.0381	0.177
GO:0051059	NF-kappaB binding	28	4	1.29	3.1	0.0382	0.177
GO:0004725	protein tyrosine phosphatase activity	99	9	4.57	1.97	0.0391	0.18
GO:0001190	transcriptional activator activity, RNA polymerase II transcription factor binding	55	6	2.54	2.36	0.0403	0.182
GO:0016279	protein-lysine N-methyltransferase activity	55	6	2.54	2.36	0.0403	0.182
GO:0098811	transcriptional repressor activity, RNA polymerase II activating transcription factor binding	55	6	2.54	2.36	0.0403	0.182
GO:0004683	calmodulin-dependent protein kinase activity	29	4	1.34	2.99	0.0427	0.19
GO:0005217	intracellular ligand-gated ion channel activity	29	4	1.34	2.99	0.0427	0.19
GO:0016278	lysine N-methyltransferase activity	56	6	2.58	2.32	0.0435	0.191
GO:0016763	transferase activity, transferring pentosyl groups	56	6	2.58	2.32	0.0435	0.191
GO:0001077	transcriptional activator activity, RNA polymerase II core promoter proximal region sequence-specific binding	235	17	10.84	1.57	0.0451	0.196
GO:0042162	telomeric DNA binding	30	4	1.38	2.89	0.0476	0.206
GO:0017124	SH3 domain binding	119	10	5.49	1.82	0.0484	0.208
C: the number of reference genes in the category; O: the number of genes in the gene set and also in the category; E: expected number in the category; R: the ratio of enrichment; FDR: false discovery rate.
