# Supplementary material for: Shared Gene Expression Between Multiple Sclerosis and Ischemic Stroke
Source: Front Genet. 2019 Feb 11;9:598. doi: 10.3389/fgene.2018.00598 (PMC6379658; doi:10.3389/fgene.2018.00598)
Supplement: Supplementary file 6 [file Table_6.XLSX]

## Sheet: Sheet1
Supplementary Table 6: The significant annotations of IS from GO.
Gene set	Description	C	O	E	R	p-value	FDR
Biological Process
GO:0007156	homophilic cell adhesion via plasma membrane adhesion molecules	157	22	7.45	2.95	4.99e-06	0.019
GO:0000075	cell cycle checkpoint	221	26	10.48	2.48	1.83e-05	0.035
GO:0043457	regulation of cellular respiration	21	7	1	7.03	3.4e-05	0.0433
GO:0098742	cell-cell adhesion via plasma-membrane adhesion molecules	224	25	10.62	2.35	6.37e-05	0.054
GO:0031570	DNA integrity checkpoint	160	20	7.59	2.64	7.08e-05	0.054
GO:1900543	negative regulation of purine nucleotide metabolic process	60	11	2.85	3.87	0.000104	0.0659
GO:0045980	negative regulation of nucleotide metabolic process	61	11	2.89	3.8	0.000121	0.066
GO:0015872	dopamine transport	35	8	1.66	4.82	0.000185	0.0884
GO:0000077	DNA damage checkpoint	150	18	7.11	2.53	0.000269	0.114
GO:1901607	alpha-amino acid biosynthetic process	70	11	3.32	3.31	0.000425	0.158
GO:0043501	skeletal muscle adaptation	23	6	1.09	5.5	0.000562	0.158
GO:0045979	positive regulation of nucleoside metabolic process	23	6	1.09	5.5	0.000562	0.158
GO:1903580	positive regulation of ATP metabolic process	23	6	1.09	5.5	0.000562	0.158
GO:0043467	regulation of generation of precursor metabolites and energy	84	12	3.98	3.01	0.00058	0.158
GO:0032508	DNA duplex unwinding	75	11	3.56	3.09	0.000776	0.197
GO:0006399	tRNA metabolic process	181	19	8.58	2.21	0.000989	0.218
GO:0043502	regulation of muscle adaptation	66	10	3.13	3.19	0.00103	0.218
GO:1903426	regulation of reactive oxygen species biosynthetic process	66	10	3.13	3.19	0.00103	0.218
GO:0046854	phosphatidylinositol phosphorylation	92	12	4.36	2.75	0.00132	0.265
GO:0006418	tRNA aminoacylation for protein translation	49	8	2.32	3.44	0.00198	0.297
GO:0033044	regulation of chromosome organization	136	15	6.45	2.33	0.002	0.297
GO:0006888	ER to Golgi vesicle-mediated transport	178	18	8.44	2.13	0.00202	0.297
GO:0045978	negative regulation of nucleoside metabolic process	20	5	0.95	5.27	0.00202	0.297
GO:1903579	negative regulation of ATP metabolic process	20	5	0.95	5.27	0.00202	0.297
GO:0071548	response to dexamethasone	39	7	1.85	3.78	0.00214	0.297
GO:0008652	cellular amino acid biosynthetic process	85	11	4.03	2.73	0.0022	0.297
GO:0032392	DNA geometric change	85	11	4.03	2.73	0.0022	0.297
GO:1903409	reactive oxygen species biosynthetic process	85	11	4.03	2.73	0.0022	0.297
GO:0014888	striated muscle adaptation	40	7	1.9	3.69	0.00249	0.297
GO:1901292	nucleoside phosphate catabolic process	74	10	3.51	2.85	0.00249	0.297
GO:0009595	detection of biotic stimulus	21	5	1	5.02	0.00255	0.297
GO:0009118	regulation of nucleoside metabolic process	51	8	2.42	3.31	0.00257	0.297
GO:1903578	regulation of ATP metabolic process	51	8	2.42	3.31	0.00257	0.297
GO:0043039	tRNA aminoacylation	52	8	2.47	3.24	0.00291	0.31
GO:0010107	potassium ion import	31	6	1.47	4.08	0.00297	0.31
GO:0030258	lipid modification	261	23	12.38	1.86	0.00323	0.31
GO:0009895	negative regulation of catabolic process	143	15	6.78	2.21	0.00326	0.31
GO:0010043	response to zinc ion	53	8	2.51	3.18	0.00329	0.31
GO:0043038	amino acid activation	53	8	2.51	3.18	0.00329	0.31
GO:0071804	cellular potassium ion transport	187	18	8.87	2.03	0.00346	0.31
GO:0071805	potassium ion transmembrane transport	187	18	8.87	2.03	0.00346	0.31
GO:0015696	ammonium transport	90	11	4.27	2.58	0.00347	0.31
GO:0045214	sarcomere organization	32	6	1.52	3.95	0.00351	0.31
GO:0034614	cellular response to reactive oxygen species	131	14	6.21	2.25	0.00372	0.31
GO:0046834	lipid phosphorylation	104	12	4.93	2.43	0.00375	0.31
GO:0035690	cellular response to drug	66	9	3.13	2.88	0.00379	0.31
GO:0014046	dopamine secretion	23	5	1.09	4.58	0.0039	0.31
GO:0014059	regulation of dopamine secretion	23	5	1.09	4.58	0.0039	0.31
GO:0006457	protein folding	220	20	10.43	1.92	0.00411	0.313
GO:0071392	cellular response to estradiol stimulus	33	6	1.56	3.83	0.00412	0.313
GO:0046209	nitric oxide metabolic process	67	9	3.18	2.83	0.0042	0.313
GO:0043279	response to alkaloid	133	14	6.31	2.22	0.00426	0.313
GO:0051937	catecholamine transport	56	8	2.66	3.01	0.00466	0.336
GO:0030431	sleep	34	6	1.61	3.72	0.00481	0.337
GO:0031330	negative regulation of cellular catabolic process	81	10	3.84	2.6	0.00485	0.337
GO:0061512	protein localization to cilium	35	6	1.66	3.61	0.00557	0.365
GO:0050879	multicellular organismal movement	46	7	2.18	3.21	0.00559	0.365
GO:0050881	musculoskeletal movement	46	7	2.18	3.21	0.00559	0.365
GO:2001057	reactive nitrogen species metabolic process	70	9	3.32	2.71	0.00564	0.365
GO:0051341	regulation of oxidoreductase activity	83	10	3.94	2.54	0.00577	0.367
GO:0072593	reactive oxygen species metabolic process	228	20	10.81	1.85	0.00609	0.381
GO:0046916	cellular transition metal ion homeostasis	84	10	3.98	2.51	0.00628	0.386
GO:0046434	organophosphate catabolic process	125	13	5.93	2.19	0.00638	0.386
GO:0006941	striated muscle contraction	154	15	7.3	2.05	0.0065	0.388
GO:0055076	transition metal ion homeostasis	112	12	5.31	2.26	0.00681	0.396
GO:0006813	potassium ion transport	215	19	10.2	1.86	0.00684	0.396
GO:0010212	response to ionizing radiation	141	14	6.69	2.09	0.00712	0.406
GO:0006661	phosphatidylinositol biosynthetic process	127	13	6.02	2.16	0.00727	0.406
GO:0031572	G2 DNA damage checkpoint	37	6	1.75	3.42	0.00737	0.406
GO:0051384	response to glucocorticoid	142	14	6.73	2.08	0.00757	0.406
GO:0071241	cellular response to inorganic substance	157	15	7.45	2.01	0.00773	0.406
GO:0010833	telomere maintenance via telomere lengthening	61	8	2.89	2.77	0.00786	0.406
GO:1904356	regulation of telomere maintenance via telomere lengthening	49	7	2.32	3.01	0.00794	0.406
GO:0009067	aspartate family amino acid biosynthetic process	27	5	1.28	3.9	0.00801	0.406
GO:0010822	positive regulation of mitochondrion organization	173	16	8.2	1.95	0.00822	0.406
GO:1903900	regulation of viral life cycle	173	16	8.2	1.95	0.00822	0.406
GO:0045930	negative regulation of mitotic cell cycle	219	19	10.39	1.83	0.00828	0.406
GO:0010677	negative regulation of cellular carbohydrate metabolic process	38	6	1.8	3.33	0.00841	0.406
GO:0030815	negative regulation of cAMP metabolic process	38	6	1.8	3.33	0.00841	0.406
GO:0006766	vitamin metabolic process	130	13	6.16	2.11	0.00879	0.417
GO:0035272	exocrine system development	50	7	2.37	2.95	0.00886	0.417
GO:0009416	response to light stimulus	286	23	13.56	1.7	0.0096	0.423
GO:1904019	epithelial cell apoptotic process	90	10	4.27	2.34	0.0101	0.423
GO:0010631	epithelial cell migration	224	19	10.62	1.79	0.0104	0.423
GO:0035914	skeletal muscle cell differentiation	64	8	3.04	2.64	0.0104	0.423
GO:0071383	cellular response to steroid hormone stimulus	240	20	11.38	1.76	0.0105	0.423
GO:0014075	response to amine	40	6	1.9	3.16	0.0108	0.423
GO:0030800	negative regulation of cyclic nucleotide metabolic process	40	6	1.9	3.16	0.0108	0.423
GO:0050701	interleukin-1 secretion	40	6	1.9	3.16	0.0108	0.423
GO:0010469	regulation of receptor activity	119	12	5.64	2.13	0.0109	0.423
GO:0010634	positive regulation of epithelial cell migration	105	11	4.98	2.21	0.011	0.423
GO:0060041	retina development in camera-type eye	134	13	6.35	2.05	0.0112	0.423
GO:0071248	cellular response to metal ion	134	13	6.35	2.05	0.0112	0.423
GO:0009141	nucleoside triphosphate metabolic process	290	23	13.75	1.67	0.0112	0.423
GO:0000302	response to reactive oxygen species	210	18	9.96	1.81	0.0112	0.423
GO:0046474	glycerophospholipid biosynthetic process	210	18	9.96	1.81	0.0112	0.423
GO:0071375	cellular response to peptide hormone stimulus	291	23	13.8	1.67	0.0117	0.423
GO:1903902	positive regulation of viral life cycle	92	10	4.36	2.29	0.0117	0.423
GO:2000134	negative regulation of G1/S transition of mitotic cell cycle	92	10	4.36	2.29	0.0117	0.423
GO:0019079	viral genome replication	106	11	5.03	2.19	0.0118	0.423
GO:0051607	defense response to virus	227	19	10.76	1.76	0.0119	0.423
GO:0090132	epithelium migration	227	19	10.76	1.76	0.0119	0.423
GO:2000377	regulation of reactive oxygen species metabolic process	150	14	7.11	1.97	0.012	0.423
GO:0046488	phosphatidylinositol metabolic process	196	17	9.29	1.83	0.0121	0.423
GO:0071398	cellular response to fatty acid	53	7	2.51	2.79	0.0121	0.423
GO:0001754	eye photoreceptor cell differentiation	41	6	1.94	3.09	0.0121	0.423
GO:0045912	negative regulation of carbohydrate metabolic process	41	6	1.94	3.09	0.0121	0.423
GO:0090382	phagosome maturation	41	6	1.94	3.09	0.0121	0.423
GO:1904035	regulation of epithelial cell apoptotic process	66	8	3.13	2.56	0.0125	0.423
GO:0099601	regulation of neurotransmitter receptor activity	30	5	1.42	3.51	0.0126	0.423
GO:0010821	regulation of mitochondrion organization	229	19	10.86	1.75	0.0129	0.423
GO:0006260	DNA replication	294	23	13.94	1.65	0.0131	0.423
GO:0032692	negative regulation of interleukin-1 production	20	4	0.95	4.22	0.0132	0.423
GO:0034035	purine ribonucleoside bisphosphate metabolic process	20	4	0.95	4.22	0.0132	0.423
GO:0044321	response to leptin	20	4	0.95	4.22	0.0132	0.423
GO:0043500	muscle adaptation	80	9	3.79	2.37	0.0133	0.423
GO:0007040	lysosome organization	54	7	2.56	2.73	0.0134	0.423
GO:0032768	regulation of monooxygenase activity	54	7	2.56	2.73	0.0134	0.423
GO:0080171	lytic vacuole organization	54	7	2.56	2.73	0.0134	0.423
GO:0010595	positive regulation of endothelial cell migration	67	8	3.18	2.52	0.0136	0.423
GO:0006775	fat-soluble vitamin metabolic process	42	6	1.99	3.01	0.0136	0.423
GO:0048512	circadian behavior	42	6	1.99	3.01	0.0136	0.423
GO:2000351	regulation of endothelial cell apoptotic process	42	6	1.99	3.01	0.0136	0.423
GO:0051054	positive regulation of DNA metabolic process	199	17	9.44	1.8	0.0139	0.424
GO:0050792	regulation of viral process	184	16	8.73	1.83	0.0143	0.424
GO:0042462	eye photoreceptor cell development	31	5	1.47	3.4	0.0144	0.424
GO:1900449	regulation of glutamate receptor signaling pathway	31	5	1.47	3.4	0.0144	0.424
GO:1901799	negative regulation of proteasomal protein catabolic process	31	5	1.47	3.4	0.0144	0.424
GO:1902807	negative regulation of cell cycle G1/S phase transition	95	10	4.51	2.22	0.0145	0.424
GO:0000723	telomere maintenance	124	12	5.88	2.04	0.0147	0.424
GO:0032204	regulation of telomere maintenance	68	8	3.22	2.48	0.0148	0.424
GO:0032612	interleukin-1 production	68	8	3.22	2.48	0.0148	0.424
GO:0051304	chromosome separation	68	8	3.22	2.48	0.0148	0.424
GO:0007622	rhythmic behavior	43	6	2.04	2.94	0.0152	0.428
GO:0090130	tissue migration	233	19	11.05	1.72	0.0153	0.428
GO:0016579	protein deubiquitination	125	12	5.93	2.02	0.0156	0.428
GO:1903320	regulation of protein modification by small protein conjugation or removal	266	21	12.61	1.66	0.0156	0.428
GO:0001562	response to protozoan	21	4	1	4.02	0.0158	0.428
GO:0010869	regulation of receptor biosynthetic process	21	4	1	4.02	0.0158	0.428
GO:0071480	cellular response to gamma radiation	21	4	1	4.02	0.0158	0.428
GO:0032611	interleukin-1 beta production	56	7	2.66	2.64	0.0161	0.428
GO:0043900	regulation of multi-organism process	267	21	12.66	1.66	0.0163	0.428
GO:0050704	regulation of interleukin-1 secretion	32	5	1.52	3.29	0.0165	0.428
GO:0071867	response to monoamine	32	5	1.52	3.29	0.0165	0.428
GO:0071869	response to catecholamine	32	5	1.52	3.29	0.0165	0.428
GO:2000272	negative regulation of receptor activity	32	5	1.52	3.29	0.0165	0.428
GO:0010501	RNA secondary structure unwinding	44	6	2.09	2.88	0.0169	0.428
GO:2000378	negative regulation of reactive oxygen species metabolic process	44	6	2.09	2.88	0.0169	0.428
GO:0070555	response to interleukin-1	112	11	5.31	2.07	0.0172	0.428
GO:0015844	monoamine transport	70	8	3.32	2.41	0.0174	0.428
GO:0044783	G1 DNA damage checkpoint	70	8	3.32	2.41	0.0174	0.428
GO:0070646	protein modification by small protein removal	142	13	6.73	1.93	0.0175	0.428
GO:0032200	telomere organization	127	12	6.02	1.99	0.0175	0.428
GO:2001251	negative regulation of chromosome organization	57	7	2.7	2.59	0.0177	0.428
GO:0042752	regulation of circadian rhythm	98	10	4.65	2.15	0.0177	0.428
GO:0048524	positive regulation of viral process	98	10	4.65	2.15	0.0177	0.428
GO:0045017	glycerolipid biosynthetic process	237	19	11.24	1.69	0.018	0.428
GO:0031960	response to corticosteroid	158	14	7.49	1.87	0.0182	0.428
GO:0071356	cellular response to tumor necrosis factor	254	20	12.05	1.66	0.0185	0.428
GO:0007173	epidermal growth factor receptor signaling pathway	128	12	6.07	1.98	0.0185	0.428
GO:0009214	cyclic nucleotide catabolic process	22	4	1.04	3.83	0.0186	0.428
GO:0016180	snRNA processing	22	4	1.04	3.83	0.0186	0.428
GO:0021513	spinal cord dorsal/ventral patterning	22	4	1.04	3.83	0.0186	0.428
GO:0043628	ncRNA 3'-end processing	22	4	1.04	3.83	0.0186	0.428
GO:0001961	positive regulation of cytokine-mediated signaling pathway	33	5	1.56	3.19	0.0187	0.428
GO:0006110	regulation of glycolytic process	33	5	1.56	3.19	0.0187	0.428
GO:0007193	adenylate cyclase-inhibiting G-protein coupled receptor signaling pathway	71	8	3.37	2.38	0.0188	0.428
GO:0007215	glutamate receptor signaling pathway	71	8	3.37	2.38	0.0188	0.428
GO:0014065	phosphatidylinositol 3-kinase signaling	159	14	7.54	1.86	0.0191	0.431
GO:0032652	regulation of interleukin-1 production	58	7	2.75	2.54	0.0193	0.431
GO:0071385	cellular response to glucocorticoid stimulus	58	7	2.75	2.54	0.0193	0.431
GO:0007050	cell cycle arrest	239	19	11.33	1.68	0.0195	0.432
GO:0050821	protein stabilization	130	12	6.16	1.95	0.0207	0.444
GO:0032651	regulation of interleukin-1 beta production	46	6	2.18	2.75	0.0208	0.444
GO:1903428	positive regulation of reactive oxygen species biosynthetic process	46	6	2.18	2.75	0.0208	0.444
GO:0030818	negative regulation of cAMP biosynthetic process	34	5	1.61	3.1	0.021	0.444
GO:0033865	nucleoside bisphosphate metabolic process	34	5	1.61	3.1	0.021	0.444
GO:0033875	ribonucleoside bisphosphate metabolic process	34	5	1.61	3.1	0.021	0.444
GO:0034032	purine nucleoside bisphosphate metabolic process	34	5	1.61	3.1	0.021	0.444
GO:0060760	positive regulation of response to cytokine stimulus	34	5	1.61	3.1	0.021	0.444
GO:0071364	cellular response to epidermal growth factor stimulus	34	5	1.61	3.1	0.021	0.444
GO:0034599	cellular response to oxidative stress	225	18	10.67	1.69	0.0213	0.446
GO:0006310	DNA recombination	258	20	12.24	1.63	0.0215	0.446
GO:0043491	protein kinase B signaling	146	13	6.92	1.88	0.0215	0.446
GO:0050802	circadian sleep/wake cycle, sleep	23	4	1.09	3.67	0.0216	0.446
GO:0071347	cellular response to interleukin-1	87	9	4.13	2.18	0.0219	0.45
GO:0044033	multi-organism metabolic process	210	17	9.96	1.71	0.0224	0.454
GO:1901991	negative regulation of mitotic cell cycle phase transition	147	13	6.97	1.86	0.0226	0.454
GO:0006891	intra-Golgi vesicle-mediated transport	47	6	2.23	2.69	0.0229	0.454
GO:0042220	response to cocaine	47	6	2.23	2.69	0.0229	0.454
GO:0051306	mitotic sister chromatid separation	47	6	2.23	2.69	0.0229	0.454
GO:1903363	negative regulation of cellular protein catabolic process	47	6	2.23	2.69	0.0229	0.454
GO:0009636	response to toxic substance	211	17	10.01	1.7	0.0233	0.458
GO:0007435	salivary gland morphogenesis	35	5	1.66	3.01	0.0236	0.458
GO:0050702	interleukin-1 beta secretion	35	5	1.66	3.01	0.0236	0.458
GO:1903312	negative regulation of mRNA metabolic process	35	5	1.66	3.01	0.0236	0.458
GO:0006626	protein targeting to mitochondrion	148	13	7.02	1.85	0.0238	0.458
GO:0019722	calcium-mediated signaling	148	13	7.02	1.85	0.0238	0.458
GO:0050795	regulation of behavior	61	7	2.89	2.42	0.0248	0.468
GO:0021511	spinal cord patterning	24	4	1.14	3.51	0.025	0.468
GO:0032205	negative regulation of telomere maintenance	24	4	1.14	3.51	0.025	0.468
GO:0038084	vascular endothelial growth factor signaling pathway	24	4	1.14	3.51	0.025	0.468
GO:0043536	positive regulation of blood vessel endothelial cell migration	24	4	1.14	3.51	0.025	0.468
GO:0006195	purine nucleotide catabolic process	48	6	2.28	2.64	0.0251	0.468
GO:0072577	endothelial cell apoptotic process	48	6	2.28	2.64	0.0251	0.468
GO:0001894	tissue homeostasis	197	16	9.34	1.71	0.0255	0.47
GO:0090257	regulation of muscle system process	197	16	9.34	1.71	0.0255	0.47
GO:0050709	negative regulation of protein secretion	104	10	4.93	2.03	0.0257	0.471
GO:0009261	ribonucleotide catabolic process	36	5	1.71	2.93	0.0264	0.48
GO:0030803	negative regulation of cyclic nucleotide biosynthetic process	36	5	1.71	2.93	0.0264	0.48
GO:2000045	regulation of G1/S transition of mitotic cell cycle	135	12	6.4	1.87	0.0269	0.484
GO:0071384	cellular response to corticosteroid stimulus	62	7	2.94	2.38	0.0269	0.484
GO:1901655	cellular response to ketone	76	8	3.6	2.22	0.0272	0.487
GO:0032663	regulation of interleukin-2 production	49	6	2.32	2.58	0.0275	0.488
GO:0036092	phosphatidylinositol-3-phosphate biosynthetic process	49	6	2.32	2.58	0.0275	0.488
GO:0006066	alcohol metabolic process	282	21	13.37	1.57	0.0278	0.491
GO:1990748	cellular detoxification	91	9	4.32	2.09	0.0284	0.493
GO:0022410	circadian sleep/wake cycle process	25	4	1.19	3.37	0.0287	0.493
GO:0032400	melanosome localization	25	4	1.19	3.37	0.0287	0.493
GO:0032800	receptor biosynthetic process	25	4	1.19	3.37	0.0287	0.493
GO:1904037	positive regulation of epithelial cell apoptotic process	25	4	1.19	3.37	0.0287	0.493
GO:1900542	regulation of purine nucleotide metabolic process	200	16	9.48	1.69	0.0288	0.493
GO:0007093	mitotic cell cycle checkpoint	152	13	7.21	1.8	0.0288	0.493
GO:0046782	regulation of viral transcription	63	7	2.99	2.34	0.029	0.495
GO:0008654	phospholipid biosynthetic process	250	19	11.86	1.6	0.0293	0.496
GO:0003009	skeletal muscle contraction	37	5	1.75	2.85	0.0294	0.496
GO:0007519	skeletal muscle tissue development	153	13	7.26	1.79	0.0302	0.506
GO:0006892	post-Golgi vesicle-mediated transport	92	9	4.36	2.06	0.0302	0.506
GO:0010632	regulation of epithelial cell migration	169	14	8.01	1.75	0.0303	0.506
GO:0032434	regulation of proteasomal ubiquitin-dependent protein catabolic process	107	10	5.07	1.97	0.0305	0.507
GO:0042157	lipoprotein metabolic process	138	12	6.54	1.83	0.0312	0.513
GO:0071219	cellular response to molecule of bacterial origin	154	13	7.3	1.78	0.0316	0.513
GO:0007431	salivary gland development	38	5	1.8	2.77	0.0325	0.513
GO:0035924	cellular response to vascular endothelial growth factor stimulus	38	5	1.8	2.77	0.0325	0.513
GO:0070849	response to epidermal growth factor	38	5	1.8	2.77	0.0325	0.513
GO:1903051	negative regulation of proteolysis involved in cellular protein catabolic process	38	5	1.8	2.77	0.0325	0.513
GO:0006829	zinc II ion transport	26	4	1.23	3.24	0.0327	0.513
GO:0006882	cellular zinc ion homeostasis	26	4	1.23	3.24	0.0327	0.513
GO:0032148	activation of protein kinase B activity	26	4	1.23	3.24	0.0327	0.513
GO:0051875	pigment granule localization	26	4	1.23	3.24	0.0327	0.513
GO:1900078	positive regulation of cellular response to insulin stimulus	26	4	1.23	3.24	0.0327	0.513
GO:0033059	cellular pigmentation	51	6	2.42	2.48	0.0328	0.513
GO:0019080	viral gene expression	187	15	8.87	1.69	0.0328	0.513
GO:0072655	establishment of protein localization to mitochondrion	187	15	8.87	1.69	0.0328	0.513
GO:1901988	negative regulation of cell cycle phase transition	155	13	7.35	1.77	0.033	0.513
GO:0045069	regulation of viral genome replication	79	8	3.75	2.14	0.0333	0.513
GO:0019932	second-messenger-mediated signaling	237	18	11.24	1.6	0.0335	0.513
GO:0009411	response to UV	124	11	5.88	1.87	0.0336	0.513
GO:0000018	regulation of DNA recombination	65	7	3.08	2.27	0.0337	0.513
GO:0046888	negative regulation of hormone secretion	65	7	3.08	2.27	0.0337	0.513
GO:0000041	transition metal ion transport	109	10	5.17	1.93	0.0341	0.513
GO:1904064	positive regulation of cation transmembrane transport	94	9	4.46	2.02	0.0341	0.513
GO:0032869	cellular response to insulin stimulus	188	15	8.92	1.68	0.0342	0.513
GO:0060047	heart contraction	255	19	12.09	1.57	0.0349	0.513
GO:0034612	response to tumor necrosis factor	272	20	12.9	1.55	0.035	0.513
GO:0070301	cellular response to hydrogen peroxide	80	8	3.79	2.11	0.0355	0.513
GO:0070542	response to fatty acid	80	8	3.79	2.11	0.0355	0.513
GO:0044242	cellular lipid catabolic process	189	15	8.96	1.67	0.0356	0.513
GO:0070585	protein localization to mitochondrion	189	15	8.96	1.67	0.0356	0.513
GO:0046530	photoreceptor cell differentiation	52	6	2.47	2.43	0.0356	0.513
GO:0030049	muscle filament sliding	39	5	1.85	2.7	0.0359	0.513
GO:0030809	negative regulation of nucleotide biosynthetic process	39	5	1.85	2.7	0.0359	0.513
GO:0033275	actin-myosin filament sliding	39	5	1.85	2.7	0.0359	0.513
GO:0038128	ERBB2 signaling pathway	39	5	1.85	2.7	0.0359	0.513
GO:0042461	photoreceptor cell development	39	5	1.85	2.7	0.0359	0.513
GO:1900372	negative regulation of purine nucleotide biosynthetic process	39	5	1.85	2.7	0.0359	0.513
GO:0046058	cAMP metabolic process	141	12	6.69	1.79	0.0359	0.513
GO:0009166	nucleotide catabolic process	66	7	3.13	2.24	0.0362	0.515
GO:0002251	organ or tissue specific immune response	27	4	1.28	3.12	0.037	0.515
GO:0033260	nuclear DNA replication	27	4	1.28	3.12	0.037	0.515
GO:0034698	response to gonadotropin	27	4	1.28	3.12	0.037	0.515
GO:0042745	circadian sleep/wake cycle	27	4	1.28	3.12	0.037	0.515
GO:0046685	response to arsenic-containing substance	27	4	1.28	3.12	0.037	0.515
GO:0007623	circadian rhythm	190	15	9.01	1.66	0.037	0.515
GO:1902652	secondary alcohol metabolic process	126	11	5.98	1.84	0.0371	0.515
GO:0032845	negative regulation of homeostatic process	174	14	8.25	1.7	0.0375	0.515
GO:0071216	cellular response to biotic stimulus	174	14	8.25	1.7	0.0375	0.515
GO:2001020	regulation of response to DNA damage stimulus	158	13	7.49	1.73	0.0377	0.515
GO:0006140	regulation of nucleotide metabolic process	207	16	9.82	1.63	0.0378	0.515
GO:0043903	regulation of symbiosis, encompassing mutualism through parasitism	207	16	9.82	1.63	0.0378	0.515
GO:0071466	cellular response to xenobiotic stimulus	96	9	4.55	1.98	0.0383	0.516
GO:0098754	detoxification	96	9	4.55	1.98	0.0383	0.516
GO:1903214	regulation of protein targeting to mitochondrion	96	9	4.55	1.98	0.0383	0.516
GO:0003015	heart process	258	19	12.24	1.55	0.0386	0.517
GO:0051865	protein autoubiquitination	53	6	2.51	2.39	0.0386	0.517
GO:0032088	negative regulation of NF-kappaB transcription factor activity	67	7	3.18	2.2	0.0389	0.518
GO:1903747	regulation of establishment of protein localization to mitochondrion	127	11	6.02	1.83	0.0389	0.518
GO:0061136	regulation of proteasomal protein catabolic process	143	12	6.78	1.77	0.0394	0.522
GO:0035637	multicellular organismal signaling	192	15	9.11	1.65	0.04	0.526
GO:0051224	negative regulation of protein transport	192	15	9.11	1.65	0.04	0.526
GO:0010508	positive regulation of autophagy	82	8	3.89	2.06	0.0403	0.528
GO:0051147	regulation of muscle cell differentiation	160	13	7.59	1.71	0.0411	0.528
GO:0031396	regulation of protein ubiquitination	243	18	11.52	1.56	0.0412	0.528
GO:0008334	histone mRNA metabolic process	28	4	1.33	3.01	0.0416	0.528
GO:0046320	regulation of fatty acid oxidation	28	4	1.33	3.01	0.0416	0.528
GO:0050706	regulation of interleukin-1 beta secretion	28	4	1.33	3.01	0.0416	0.528
GO:0055069	zinc ion homeostasis	28	4	1.33	3.01	0.0416	0.528
GO:2000352	negative regulation of endothelial cell apoptotic process	28	4	1.33	3.01	0.0416	0.528
GO:0019226	transmission of nerve impulse	68	7	3.22	2.17	0.0416	0.528
GO:0006801	superoxide metabolic process	54	6	2.56	2.34	0.0418	0.528
GO:0007004	telomere maintenance via telomerase	54	6	2.56	2.34	0.0418	0.528
GO:0030239	myofibril assembly	54	6	2.56	2.34	0.0418	0.528
GO:0051091	positive regulation of sequence-specific DNA binding transcription factor activity	227	17	10.76	1.58	0.0425	0.531
GO:0006890	retrograde vesicle-mediated transport, Golgi to ER	83	8	3.94	2.03	0.0428	0.531
GO:0043902	positive regulation of multi-organism process	129	11	6.12	1.8	0.0429	0.531
GO:0044236	multicellular organism metabolic process	129	11	6.12	1.8	0.0429	0.531
GO:0071897	DNA biosynthetic process	194	15	9.2	1.63	0.0432	0.531
GO:0033003	regulation of mast cell activation	41	5	1.94	2.57	0.0433	0.531
GO:0050433	regulation of catecholamine secretion	41	5	1.94	2.57	0.0433	0.531
GO:0050434	positive regulation of viral transcription	41	5	1.94	2.57	0.0433	0.531
GO:0097028	dendritic cell differentiation	41	5	1.94	2.57	0.0433	0.531
GO:1903749	positive regulation of establishment of protein localization to mitochondrion	114	10	5.41	1.85	0.0443	0.541
GO:0031571	mitotic G1 DNA damage checkpoint	69	7	3.27	2.14	0.0445	0.541
GO:0044819	mitotic G1/S transition checkpoint	69	7	3.27	2.14	0.0445	0.541
GO:0060538	skeletal muscle organ development	162	13	7.68	1.69	0.0447	0.541
GO:0016925	protein sumoylation	130	11	6.16	1.78	0.0449	0.542
GO:0034440	lipid oxidation	99	9	4.69	1.92	0.0452	0.544
GO:0032965	regulation of collagen biosynthetic process	29	4	1.38	2.91	0.0465	0.551
GO:0071868	cellular response to monoamine stimulus	29	4	1.38	2.91	0.0465	0.551
GO:0071870	cellular response to catecholamine stimulus	29	4	1.38	2.91	0.0465	0.551
GO:0034764	positive regulation of transmembrane transport	115	10	5.45	1.83	0.0465	0.551
GO:0071478	cellular response to radiation	163	13	7.73	1.68	0.0465	0.551
GO:1902806	regulation of cell cycle G1/S phase transition	147	12	6.97	1.72	0.047	0.554
GO:0043433	negative regulation of sequence-specific DNA binding transcription factor activity	131	11	6.21	1.77	0.047	0.554
GO:0043470	regulation of carbohydrate catabolic process	42	5	1.99	2.51	0.0473	0.554
GO:2000273	positive regulation of receptor activity	42	5	1.99	2.51	0.0473	0.554
GO:0035249	synaptic transmission, glutamatergic	70	7	3.32	2.11	0.0475	0.555
GO:0009584	detection of visible light	56	6	2.66	2.26	0.0485	0.558
GO:0032623	interleukin-2 production	56	6	2.66	2.26	0.0485	0.558
GO:0000209	protein polyubiquitination	248	18	11.76	1.53	0.0486	0.558
GO:0071103	DNA conformation change	248	18	11.76	1.53	0.0486	0.558
GO:1903362	regulation of cellular protein catabolic process	248	18	11.76	1.53	0.0486	0.55828986+A2:H333
Cellular Component
GO:0030135	coated vesicle	235	21	6.14	3.42	1.02e-06	0.000427
GO:0098791	Golgi subcompartment	295	23	7.71	2.98	3.31e-06	0.000695
GO:0097730	non-motile cilium	118	13	3.08	4.22	1.29e-05	0.00135
GO:0005802	trans-Golgi network	196	17	5.12	3.32	1.61e-05	0.00135
GO:0045335	phagocytic vesicle	87	11	2.27	4.84	1.61e-05	0.00135
GO:0000151	ubiquitin ligase complex	287	21	7.5	2.8	2.3e-05	0.0016
GO:0005769	early endosome	296	21	7.74	2.71	3.63e-05	0.0016
GO:0043292	contractile fiber	209	17	5.46	3.11	3.68e-05	0.0016
GO:0001917	photoreceptor inner segment	37	7	0.97	7.24	4.15e-05	0.0016
GO:0030139	endocytic vesicle	254	19	6.64	2.86	4.15e-05	0.0016
GO:0009897	external side of plasma membrane	212	17	5.54	3.07	4.4e-05	0.0016
GO:0019898	extrinsic component of membrane	256	19	6.69	2.84	4.62e-05	0.0016
GO:0005770	late endosome	214	17	5.59	3.04	4.96e-05	0.0016
GO:0001750	photoreceptor outer segment	68	9	1.78	5.06	6.6e-05	0.00198
GO:0030670	phagocytic vesicle membrane	57	8	1.49	5.37	0.00011	0.00308
GO:0005793	endoplasmic reticulum-Golgi intermediate compartment	108	11	2.82	3.9	0.000122	0.00319
GO:0097733	photoreceptor cell cilium	91	10	2.38	4.2	0.000131	0.00323
GO:0009295	nucleoid	45	7	1.18	5.95	0.000153	0.00357
GO:0030666	endocytic vesicle membrane	152	13	3.97	3.27	0.000181	0.00376
GO:0044449	contractile fiber part	194	15	5.07	2.96	0.000183	0.00376
GO:0098802	plasma membrane receptor complex	174	14	4.55	3.08	0.000197	0.00376
GO:0005765	lysosomal membrane	287	19	7.5	2.53	0.000208	0.00376
GO:0098852	lytic vacuole membrane	287	19	7.5	2.53	0.000208	0.00376
GO:0030016	myofibril	199	15	5.2	2.88	0.000242	0.00376
GO:0097732	9+2 non-motile cilium	98	10	2.56	3.9	0.000242	0.00376
GO:0030017	sarcomere	178	14	4.65	3.01	0.00025	0.00376
GO:0098797	plasma membrane protein complex	222	16	5.8	2.76	0.000253	0.00376
GO:0005788	endoplasmic reticulum lumen	200	15	5.23	2.87	0.000255	0.00376
GO:0031253	cell projection membrane	292	19	7.63	2.49	0.000259	0.00376
GO:0030137	COPI-coated vesicle	23	5	0.6	8.32	0.000272	0.00381
GO:0031463	Cul3-RING ubiquitin ligase complex	66	8	1.72	4.64	0.000311	0.00422
GO:0031201	SNARE complex	53	7	1.39	5.05	0.000434	0.00569
GO:0005604	basement membrane	90	9	2.35	3.83	0.000571	0.00726
GO:0031225	anchored component of membrane	151	12	3.95	3.04	0.000621	0.00767
GO:0034705	potassium channel complex	92	9	2.4	3.74	0.00067	0.00804
GO:0005819	spindle	293	18	7.66	2.35	0.000736	0.00859
GO:0030136	clathrin-coated vesicle	156	12	4.08	2.94	0.000829	0.0093
GO:0031256	leading edge membrane	135	11	3.53	3.12	0.000842	0.0093
GO:0035770	ribonucleoprotein granule	157	12	4.1	2.92	0.000876	0.00944
GO:0045171	intercellular bridge	44	6	1.15	5.22	0.000938	0.00985
GO:0061695	transferase complex, transferring phosphorus-containing groups	251	16	6.56	2.44	0.000969	0.00986
GO:0042383	sarcolemma	117	10	3.06	3.27	0.000994	0.00986
GO:0032993	protein-DNA complex	138	11	3.61	3.05	0.00101	0.00986
GO:0044420	extracellular matrix component	118	10	3.08	3.24	0.00106	0.0101
GO:0034703	cation channel complex	184	13	4.81	2.7	0.00113	0.0105
GO:0033116	endoplasmic reticulum-Golgi intermediate compartment membrane	63	7	1.65	4.25	0.00124	0.0114
GO:0005798	Golgi-associated vesicle	83	8	2.17	3.69	0.00145	0.013
GO:0031461	cullin-RING ubiquitin ligase complex	167	12	4.36	2.75	0.0015	0.0131
GO:0036464	cytoplasmic ribonucleoprotein granule	146	11	3.82	2.88	0.00159	0.0137
GO:0008076	voltage-gated potassium channel complex	88	8	2.3	3.48	0.00212	0.0178
GO:0010494	cytoplasmic stress granule	36	5	0.94	5.31	0.0023	0.019
GO:0001726	ruffle	155	11	4.05	2.72	0.00256	0.0203
GO:0097223	sperm part	155	11	4.05	2.72	0.00256	0.0203
GO:0031233	intrinsic component of external side of plasma membrane	23	4	0.6	6.65	0.00275	0.021
GO:0030662	coated vesicle membrane	134	10	3.5	2.86	0.00275	0.021
GO:0009898	cytoplasmic side of plasma membrane	157	11	4.1	2.68	0.00283	0.0212
GO:0034708	methyltransferase complex	93	8	2.43	3.29	0.003	0.0221
GO:0016605	PML body	96	8	2.51	3.19	0.00365	0.0256
GO:0014069	postsynaptic density	186	12	4.86	2.47	0.00365	0.0256
GO:0099572	postsynaptic specialization	186	12	4.86	2.47	0.00365	0.0256
GO:0043209	myelin sheath	165	11	4.31	2.55	0.00413	0.0277
GO:0031234	extrinsic component of cytoplasmic side of plasma membrane	98	8	2.56	3.12	0.00414	0.0277
GO:0000790	nuclear chromatin	290	16	7.58	2.11	0.00416	0.0277
GO:0032279	asymmetric synapse	191	12	4.99	2.4	0.00452	0.0296
GO:0046658	anchored component of plasma membrane	42	5	1.1	4.56	0.00458	0.0296
GO:0098984	neuron to neuron synapse	193	12	5.04	2.38	0.00491	0.0312
GO:0001669	acrosomal vesicle	101	8	2.64	3.03	0.00497	0.0312
GO:0042645	mitochondrial nucleoid	43	5	1.12	4.45	0.00507	0.0313
GO:0031519	PcG protein complex	44	5	1.15	4.35	0.0056	0.0333
GO:0032587	ruffle membrane	82	7	2.14	3.27	0.00561	0.0333
GO:0045121	membrane raft	273	15	7.13	2.1	0.00563	0.0333
GO:0098857	membrane microdomain	274	15	7.16	2.09	0.00582	0.0334
GO:0005681	spliceosomal complex	173	11	4.52	2.43	0.00588	0.0334
GO:0098562	cytoplasmic side of membrane	173	11	4.52	2.43	0.00588	0.0334
GO:0031965	nuclear membrane	277	15	7.24	2.07	0.00642	0.0359
GO:0034774	secretory granule lumen	85	7	2.22	3.15	0.00681	0.0376
GO:0043204	perikaryon	107	8	2.8	2.86	0.00701	0.038
GO:0034702	ion channel complex	280	15	7.32	2.05	0.00706	0.038
GO:0031901	early endosome membrane	108	8	2.82	2.83	0.0074	0.0392
GO:0016459	myosin complex	66	6	1.72	3.48	0.00746	0.0392
GO:0005840	ribosome	230	13	6.01	2.16	0.00766	0.0397
GO:0031985	Golgi cisterna	90	7	2.35	2.98	0.00923	0.0464
GO:0005834	heterotrimeric G-protein complex	32	4	0.84	4.78	0.00928	0.0464
GO:1905360	GTPase complex	32	4	0.84	4.78	0.00928	0.0464
GO:0030660	Golgi-associated vesicle membrane	50	5	1.31	3.83	0.00962	0.0475
GO:0019897	extrinsic component of plasma membrane	139	9	3.63	2.48	0.0109	0.0531
GO:0008180	COP9 signalosome	34	4	0.89	4.5	0.0115	0.0548
GO:0016592	mediator complex	34	4	0.89	4.5	0.0115	0.0548
GO:0030134	ER to Golgi transport vesicle	73	6	1.91	3.14	0.012	0.0561
GO:0070603	SWI/SNF superfamily-type complex	73	6	1.91	3.14	0.012	0.0561
GO:0005795	Golgi stack	120	8	3.14	2.55	0.0135	0.0624
GO:0034358	plasma lipoprotein particle	36	4	0.94	4.25	0.014	0.0632
GO:1990777	lipoprotein particle	36	4	0.94	4.25	0.014	0.0632
GO:0031674	I band	121	8	3.16	2.53	0.0141	0.0632
GO:0005942	phosphatidylinositol 3-kinase complex	20	3	0.52	5.74	0.0145	0.0642
GO:0005876	spindle microtubule	56	5	1.46	3.42	0.0153	0.0665
GO:0060170	ciliary membrane	77	6	2.01	2.98	0.0154	0.0665
GO:0005605	basal lamina	21	3	0.55	5.47	0.0166	0.0691
GO:0030904	retromer complex	21	3	0.55	5.47	0.0166	0.0691
GO:0031430	M band	21	3	0.55	5.47	0.0166	0.0691
GO:0097346	INO80-type complex	21	3	0.55	5.47	0.0166	0.0691
GO:0032994	protein-lipid complex	38	4	0.99	4.03	0.0169	0.0694
GO:0016324	apical plasma membrane	284	14	7.42	1.89	0.0177	0.0714
GO:0008021	synaptic vesicle	126	8	3.29	2.43	0.0177	0.0714
GO:0005643	nuclear pore	80	6	2.09	2.87	0.0182	0.0729
GO:0060205	cytoplasmic vesicle lumen	103	7	2.69	2.6	0.0184	0.0729
GO:0044445	cytosolic part	231	12	6.04	1.99	0.0187	0.0734
GO:0032982	myosin filament	22	3	0.57	5.22	0.0189	0.0734
GO:0032588	trans-Golgi network membrane	81	6	2.12	2.83	0.0193	0.0737
GO:0031983	vesicle lumen	104	7	2.72	2.58	0.0193	0.0737
GO:0044450	microtubule organizing center part	154	9	4.02	2.24	0.02	0.0757
GO:0000178	exosome (RNase complex)	23	3	0.6	4.99	0.0213	0.0776
GO:0098533	ATPase dependent transmembrane transport complex	23	3	0.6	4.99	0.0213	0.0776
GO:1904949	ATPase complex	23	3	0.6	4.99	0.0213	0.0776
GO:1905354	exoribonuclease complex	23	3	0.6	4.99	0.0213	0.0776
GO:0030532	small nuclear ribonucleoprotein complex	61	5	1.59	3.14	0.0214	0.0776
GO:0031970	organelle envelope lumen	84	6	2.2	2.73	0.0226	0.0813
GO:0005776	autophagosome	85	6	2.22	2.7	0.0238	0.0842
GO:0000784	nuclear chromosome, telomeric region	109	7	2.85	2.46	0.0243	0.0842
GO:0030018	Z disc	109	7	2.85	2.46	0.0243	0.0842
GO:0031902	late endosome membrane	109	7	2.85	2.46	0.0243	0.0842
GO:0016460	myosin II complex	25	3	0.65	4.59	0.0266	0.0917
GO:0030315	T-tubule	44	4	1.15	3.48	0.0274	0.0937
GO:0000786	nucleosome	66	5	1.72	2.9	0.029	0.0974
GO:0071013	catalytic step 2 spliceosome	89	6	2.33	2.58	0.0291	0.0974
GO:0097542	ciliary tip	45	4	1.18	3.4	0.0295	0.0974
GO:0030426	growth cone	139	8	3.63	2.2	0.0297	0.0974
GO:0070382	exocytic vesicle	139	8	3.63	2.2	0.0297	0.0974
GO:0000781	chromosome, telomeric region	141	8	3.68	2.17	0.0319	0.104
GO:0015934	large ribosomal subunit	117	7	3.06	2.29	0.0339	0.109
GO:0030120	vesicle coat	47	4	1.23	3.26	0.0339	0.109
GO:0030427	site of polarized growth	144	8	3.76	2.13	0.0355	0.113
GO:0030027	lamellipodium	171	9	4.47	2.01	0.036	0.113
GO:0001725	stress fiber	48	4	1.25	3.19	0.0363	0.113
GO:0097517	contractile actin filament bundle	48	4	1.25	3.19	0.0363	0.113
GO:1902911	protein kinase complex	94	6	2.46	2.44	0.0366	0.113
GO:0098798	mitochondrial protein complex	145	8	3.79	2.11	0.0368	0.113
GO:0036064	ciliary basal body	95	6	2.48	2.42	0.0383	0.116
GO:0002102	podosome	29	3	0.76	3.96	0.0392	0.118
GO:0044815	DNA packaging complex	72	5	1.88	2.66	0.04	0.12
GO:0030990	intraciliary transport particle	30	3	0.78	3.83	0.0427	0.127
GO:0008305	integrin complex	31	3	0.81	3.7	0.0464	0.136
GO:0043198	dendritic shaft	31	3	0.81	3.7	0.0464	0.136
GO:0008023	transcription elongation factor complex	52	4	1.36	2.94	0.0466	0.136
GO:0000793	condensed chromosome	208	10	5.44	1.84	0.0471	0.137
GO:0005758	mitochondrial intermembrane space	76	5	1.99	2.52	0.0487	0.14
GO:0015030	Cajal body	53	4	1.39	2.89	0.0494	0.141
Molecular Function
GO:0008094	DNA-dependent ATPase activity	76	13	2.86	4.55	4.54e-06	0.00296
GO:0051087	chaperone binding	83	13	3.12	4.17	1.24e-05	0.00403
GO:0022843	voltage-gated cation channel activity	133	16	5	3.2	3.94e-05	0.00858
GO:0005267	potassium channel activity	126	15	4.73	3.17	7.7e-05	0.00999
GO:0015079	potassium ion transmembrane transporter activity	158	17	5.94	2.86	9.5e-05	0.00999
GO:0046934	phosphatidylinositol-4,5-bisphosphate 3-kinase activity	62	10	2.33	4.29	9.61e-05	0.00999
GO:0005249	voltage-gated potassium channel activity	89	12	3.34	3.59	0.00012	0.00999
GO:0000146	microfilament motor activity	22	6	0.83	7.26	0.000122	0.00999
GO:0052813	phosphatidylinositol bisphosphate kinase activity	65	10	2.44	4.09	0.000145	0.0105
GO:0035004	phosphatidylinositol 3-kinase activity	70	10	2.63	3.8	0.000271	0.0172
GO:0008026	ATP-dependent helicase activity	99	12	3.72	3.23	0.000333	0.0172
GO:0070035	purine NTP-dependent helicase activity	99	12	3.72	3.23	0.000333	0.0172
GO:0060090	binding, bridging	176	17	6.61	2.57	0.00035	0.0172
GO:0005261	cation channel activity	297	24	11.16	2.15	0.00037	0.0172
GO:0005244	voltage-gated ion channel activity	187	17	7.03	2.42	0.000704	0.0287
GO:0022832	voltage-gated channel activity	187	17	7.03	2.42	0.000704	0.0287
GO:0005088	Ras guanyl-nucleotide exchange factor activity	226	19	8.49	2.24	0.000915	0.0347
GO:0003724	RNA helicase activity	68	9	2.56	3.52	0.000959	0.0347
GO:0008144	drug binding	98	11	3.68	2.99	0.00112	0.0347
GO:0004812	aminoacyl-tRNA ligase activity	44	7	1.65	4.23	0.00117	0.0347
GO:0016875	ligase activity, forming carbon-oxygen bonds	44	7	1.65	4.23	0.00117	0.0347
GO:0016876	ligase activity, forming aminoacyl-tRNA and related compounds	44	7	1.65	4.23	0.00117	0.0347
GO:0004003	ATP-dependent DNA helicase activity	34	6	1.28	4.7	0.0015	0.0427
GO:0004386	helicase activity	153	14	5.75	2.44	0.0019	0.0517
GO:0030674	protein binding, bridging	159	14	5.97	2.34	0.00272	0.0699
GO:0016209	antioxidant activity	79	9	2.97	3.03	0.00278	0.0699
GO:0003678	DNA helicase activity	52	7	1.95	3.58	0.00315	0.0746
GO:0004004	ATP-dependent RNA helicase activity	66	8	2.48	3.23	0.0032	0.0746
GO:0008186	RNA-dependent ATPase activity	67	8	2.52	3.18	0.00351	0.0791
GO:0003713	transcription coactivator activity	294	21	11.05	1.9	0.00379	0.0824
GO:0050681	androgen receptor binding	41	6	1.54	3.89	0.00403	0.0848
GO:0017112	Rab guanyl-nucleotide exchange factor activity	30	5	1.13	4.44	0.00482	0.098
GO:0008188	neuropeptide receptor activity	43	6	1.62	3.71	0.00513	0.098
GO:0016303	1-phosphatidylinositol-3-kinase activity	43	6	1.62	3.71	0.00513	0.098
GO:0003924	GTPase activity	226	17	8.49	2	0.00525	0.098
GO:0060590	ATPase regulator activity	33	5	1.24	4.03	0.00731	0.133
GO:0035591	signaling adaptor activity	77	8	2.89	2.76	0.00819	0.145
GO:0005242	inward rectifier potassium channel activity	22	4	0.83	4.84	0.00842	0.145
GO:0019842	vitamin binding	79	8	2.97	2.69	0.00952	0.155
GO:0031625	ubiquitin protein ligase binding	280	19	10.52	1.81	0.00968	0.155
GO:0052742	phosphatidylinositol kinase activity	49	6	1.84	3.26	0.00974	0.155
GO:0015036	disulfide oxidoreductase activity	36	5	1.35	3.7	0.0106	0.164
GO:0004620	phospholipase activity	98	9	3.68	2.44	0.0114	0.164
GO:0017091	AU-rich element binding	24	4	0.9	4.44	0.0115	0.164
GO:0030742	GTP-dependent protein binding	24	4	0.9	4.44	0.0115	0.164
GO:0044389	ubiquitin-like protein ligase binding	285	19	10.71	1.77	0.0115	0.164
GO:0003729	mRNA binding	170	13	6.39	2.04	0.012	0.167
GO:0035091	phosphatidylinositol binding	209	15	7.85	1.91	0.0126	0.168
GO:0004540	ribonuclease activity	100	9	3.76	2.4	0.0129	0.168
GO:0042826	histone deacetylase binding	100	9	3.76	2.4	0.0129	0.168
GO:0052689	carboxylic ester hydrolase activity	136	11	5.11	2.15	0.0136	0.174
GO:0008236	serine-type peptidase activity	213	15	8	1.87	0.0148	0.185
GO:0098631	protein binding involved in cell adhesion	293	19	11.01	1.73	0.0151	0.185
GO:0036002	pre-mRNA binding	26	4	0.98	4.09	0.0153	0.185
GO:0008135	translation factor activity, RNA binding	87	8	3.27	2.45	0.0165	0.192
GO:0017171	serine hydrolase activity	216	15	8.12	1.85	0.0166	0.192
GO:0005507	copper ion binding	55	6	2.07	2.9	0.0167	0.192
GO:0098641	cadherin binding involved in cell-cell adhesion	277	18	10.41	1.73	0.0174	0.195
GO:0016409	palmitoyltransferase activity	42	5	1.58	3.17	0.0199	0.22
GO:0043566	structure-specific DNA binding	126	10	4.73	2.11	0.0204	0.222
GO:0003823	antigen binding	74	7	2.78	2.52	0.021	0.224
GO:0003774	motor activity	129	10	4.85	2.06	0.0236	0.243
GO:0032182	ubiquitin-like protein binding	129	10	4.85	2.06	0.0236	0.243
GO:0031267	small GTPase binding	287	18	10.78	1.67	0.0238	0.243
GO:0098632	protein binding involved in cell-cell adhesion	288	18	10.82	1.66	0.0246	0.247
GO:0005201	extracellular matrix structural constituent	77	7	2.89	2.42	0.0255	0.252
GO:0005158	insulin receptor binding	31	4	1.16	3.43	0.0278	0.256
GO:0033218	amide binding	251	16	9.43	1.7	0.028	0.256
GO:0031406	carboxylic acid binding	171	12	6.43	1.87	0.0281	0.256
GO:0005080	protein kinase C binding	46	5	1.73	2.89	0.0284	0.256
GO:0016684	oxidoreductase activity, acting on peroxide as acceptor	46	5	1.73	2.89	0.0284	0.256
GO:0004518	nuclease activity	211	14	7.93	1.77	0.0285	0.256
GO:0035258	steroid hormone receptor binding	79	7	2.97	2.36	0.0288	0.256
GO:0043177	organic acid binding	172	12	6.46	1.86	0.0292	0.256
GO:0045296	cadherin binding	294	18	11.05	1.63	0.0294	0.256
GO:0099094	ligand-gated cation channel activity	63	6	2.37	2.53	0.0306	0.258
GO:0004693	cyclin-dependent protein serine/threonine kinase activity	32	4	1.2	3.33	0.0308	0.258
GO:0097472	cyclin-dependent protein kinase activity	32	4	1.2	3.33	0.0308	0.258
GO:0004527	exonuclease activity	81	7	3.04	2.3	0.0324	0.268
GO:0004722	protein serine/threonine phosphatase activity	65	6	2.44	2.46	0.0349	0.282
GO:0038024	cargo receptor activity	65	6	2.44	2.46	0.0349	0.282
GO:0016597	amino acid binding	66	6	2.48	2.42	0.0372	0.292
GO:0031683	G-protein beta/gamma-subunit complex binding	20	3	0.75	3.99	0.0374	0.292
GO:0004364	glutathione transferase activity	34	4	1.28	3.13	0.0375	0.292
GO:0008194	UDP-glycosyltransferase activity	140	10	5.26	1.9	0.0385	0.296
GO:0016758	transferase activity, transferring hexosyl groups	201	13	7.55	1.72	0.0405	0.303
GO:0016298	lipase activity	122	9	4.58	1.96	0.0405	0.303
GO:0031491	nucleosome binding	51	5	1.92	2.61	0.0419	0.303
GO:0004602	glutathione peroxidase activity	21	3	0.79	3.8	0.0424	0.303
GO:0004622	lysophospholipase activity	21	3	0.79	3.8	0.0424	0.303
GO:0016791	phosphatase activity	265	16	9.96	1.61	0.0427	0.303
GO:0017016	Ras GTPase binding	265	16	9.96	1.61	0.0427	0.303
GO:0001076	transcription factor activity, RNA polymerase II transcription factor binding	143	10	5.37	1.86	0.0435	0.305
GO:0016835	carbon-oxygen lyase activity	69	6	2.59	2.31	0.0448	0.306
GO:0016667	oxidoreductase activity, acting on a sulfur group of donors	52	5	1.95	2.56	0.045	0.306
GO:0017069	snRNA binding	36	4	1.35	2.96	0.045	0.306
GO:0031490	chromatin DNA binding	88	7	3.31	2.12	0.0475	0.311
GO:0005385	zinc ion transmembrane transporter activity	22	3	0.83	3.63	0.0478	0.311
GO:0016894	endonuclease activity, active with either ribo- or deoxyribonucleic acids and producing 3'-phosphomonoesters	22	3	0.83	3.63	0.0478	0.311
GO:0019003	GDP binding	53	5	1.99	2.51	0.0482	0.311
GO:0030971	receptor tyrosine kinase binding	53	5	1.99	2.51	0.0482	0.311
C: the number of reference genes in the category; O: the number of genes in the gene set and also in the category; E: expected number in the category; R: the ratio of enrichment; FDR: false discovery rate.
